# Supplementary material for: DDX56 Binds to Chikungunya Virus RNA To Control Infection
Source: mBio. 2020 Oct 27;11(5):e02623-20. doi: 10.1128/mBio.02623-20 (PMC7593974; doi:10.1128/mBio.02623-20)
Supplement: TABLE S1 [file mBio.02623-20-st001.xls]

accession	position	CHIKV_1_plusStrand	CHIKV_2_plusStrand	CHIKV_3_plusStrand
AF490259.3	1	0	0	0
AF490259.3	2	0	0	0
AF490259.3	3	0	0	0
AF490259.3	4	0	0	0
AF490259.3	5	0	0	0
AF490259.3	6	0	0	0
AF490259.3	7	0	0	0
AF490259.3	8	0	0	0
AF490259.3	9	0	0	0
AF490259.3	10	0	0	0
AF490259.3	11	0	0	0
AF490259.3	12	0	2	0
AF490259.3	13	13	9	3
AF490259.3	14	136	85	86
AF490259.3	15	159	109	105
AF490259.3	16	173	122	119
AF490259.3	17	175	125	120
AF490259.3	18	181	125	121
AF490259.3	19	181	125	122
AF490259.3	20	185	125	123
AF490259.3	21	194	130	127
AF490259.3	22	194	131	128
AF490259.3	23	196	131	128
AF490259.3	24	203	137	132
AF490259.3	25	204	137	132
AF490259.3	26	206	137	132
AF490259.3	27	214	141	135
AF490259.3	28	214	143	135
AF490259.3	29	217	146	135
AF490259.3	30	217	147	141
AF490259.3	31	231	150	147
AF490259.3	32	321	192	202
AF490259.3	33	342	203	216
AF490259.3	34	345	206	216
AF490259.3	35	347	208	217
AF490259.3	36	352	208	217
AF490259.3	37	353	209	217
AF490259.3	38	361	211	215
AF490259.3	39	361	211	215
AF490259.3	40	361	211	216
AF490259.3	41	361	211	216
AF490259.3	42	360	211	216
AF490259.3	43	361	214	216
AF490259.3	44	361	214	216
AF490259.3	45	362	215	216
AF490259.3	46	365	216	215
AF490259.3	47	367	216	213
AF490259.3	48	367	216	213
AF490259.3	49	366	214	212
AF490259.3	50	367	213	212
AF490259.3	51	370	212	213
AF490259.3	52	325	180	187
AF490259.3	53	334	173	190
AF490259.3	54	335	173	190
AF490259.3	55	335	171	190
AF490259.3	56	340	172	191
AF490259.3	57	343	164	170
AF490259.3	58	352	161	170
AF490259.3	59	355	159	173
AF490259.3	60	356	159	175
AF490259.3	61	351	148	161
AF490259.3	62	354	150	162
AF490259.3	63	369	169	192
AF490259.3	64	374	173	197
AF490259.3	65	375	176	200
AF490259.3	66	369	173	194
AF490259.3	67	375	175	194
AF490259.3	68	375	177	195
AF490259.3	69	383	186	195
AF490259.3	70	387	193	200
AF490259.3	71	389	191	199
AF490259.3	72	390	191	199
AF490259.3	73	390	191	199
AF490259.3	74	390	193	203
AF490259.3	75	390	194	204
AF490259.3	76	390	194	204
AF490259.3	77	388	191	204
AF490259.3	78	388	193	204
AF490259.3	79	389	193	204
AF490259.3	80	374	186	202
AF490259.3	81	387	184	206
AF490259.3	82	390	184	205
AF490259.3	83	388	185	204
AF490259.3	84	389	181	205
AF490259.3	85	389	180	206
AF490259.3	86	307	156	174
AF490259.3	87	263	145	164
AF490259.3	88	252	141	165
AF490259.3	89	249	138	158
AF490259.3	90	251	137	160
AF490259.3	91	247	137	150
AF490259.3	92	238	137	149
AF490259.3	93	213	122	134
AF490259.3	94	214	122	134
AF490259.3	95	206	113	126
AF490259.3	96	232	115	135
AF490259.3	97	238	112	137
AF490259.3	98	227	108	131
AF490259.3	99	224	110	131
AF490259.3	100	215	107	129
AF490259.3	101	214	105	128
AF490259.3	102	205	94	129
AF490259.3	103	204	95	130
AF490259.3	104	196	95	130
AF490259.3	105	190	95	130
AF490259.3	106	188	94	131
AF490259.3	107	175	86	126
AF490259.3	108	171	83	117
AF490259.3	109	171	82	119
AF490259.3	110	171	81	121
AF490259.3	111	172	82	121
AF490259.3	112	171	82	122
AF490259.3	113	169	82	120
AF490259.3	114	169	82	120
AF490259.3	115	169	82	119
AF490259.3	116	169	82	119
AF490259.3	117	169	82	119
AF490259.3	118	169	82	116
AF490259.3	119	166	82	116
AF490259.3	120	166	82	113
AF490259.3	121	172	86	116
AF490259.3	122	202	84	99
AF490259.3	123	220	92	103
AF490259.3	124	223	93	103
AF490259.3	125	224	94	103
AF490259.3	126	227	104	103
AF490259.3	127	219	101	100
AF490259.3	128	218	100	100
AF490259.3	129	218	100	102
AF490259.3	130	216	99	102
AF490259.3	131	227	100	105
AF490259.3	132	223	97	105
AF490259.3	133	223	96	105
AF490259.3	134	220	96	105
AF490259.3	135	204	91	98
AF490259.3	136	204	100	98
AF490259.3	137	204	102	98
AF490259.3	138	205	102	101
AF490259.3	139	206	103	88
AF490259.3	140	241	114	96
AF490259.3	141	250	116	96
AF490259.3	142	254	116	96
AF490259.3	143	254	116	96
AF490259.3	144	250	113	95
AF490259.3	145	249	109	94
AF490259.3	146	252	110	94
AF490259.3	147	252	110	95
AF490259.3	148	248	110	95
AF490259.3	149	252	115	104
AF490259.3	150	252	115	106
AF490259.3	151	252	116	106
AF490259.3	152	253	116	106
AF490259.3	153	258	116	115
AF490259.3	154	260	119	116
AF490259.3	155	264	121	113
AF490259.3	156	267	124	108
AF490259.3	157	270	126	108
AF490259.3	158	249	110	97
AF490259.3	159	264	146	124
AF490259.3	160	261	151	123
AF490259.3	161	260	152	123
AF490259.3	162	258	153	121
AF490259.3	163	257	152	120
AF490259.3	164	251	151	119
AF490259.3	165	251	152	120
AF490259.3	166	230	146	111
AF490259.3	167	231	162	113
AF490259.3	168	230	165	115
AF490259.3	169	229	167	115
AF490259.3	170	219	172	111
AF490259.3	171	215	170	111
AF490259.3	172	215	170	111
AF490259.3	173	214	174	110
AF490259.3	174	213	173	110
AF490259.3	175	208	172	106
AF490259.3	176	208	172	106
AF490259.3	177	206	168	106
AF490259.3	178	219	179	116
AF490259.3	179	345	241	190
AF490259.3	180	379	264	206
AF490259.3	181	384	266	206
AF490259.3	182	383	268	209
AF490259.3	183	440	299	248
AF490259.3	184	454	304	253
AF490259.3	185	455	309	254
AF490259.3	186	456	311	254
AF490259.3	187	461	314	255
AF490259.3	188	474	318	268
AF490259.3	189	573	392	357
AF490259.3	190	608	411	385
AF490259.3	191	662	439	421
AF490259.3	192	668	443	426
AF490259.3	193	670	445	427
AF490259.3	194	670	446	427
AF490259.3	195	670	447	430
AF490259.3	196	664	445	431
AF490259.3	197	624	439	429
AF490259.3	198	610	437	429
AF490259.3	199	610	437	427
AF490259.3	200	609	437	427
AF490259.3	201	610	437	426
AF490259.3	202	610	437	425
AF490259.3	203	614	438	433
AF490259.3	204	615	439	434
AF490259.3	205	614	440	434
AF490259.3	206	611	439	434
AF490259.3	207	611	440	430
AF490259.3	208	610	440	430
AF490259.3	209	615	440	430
AF490259.3	210	617	440	429
AF490259.3	211	618	440	429
AF490259.3	212	617	440	429
AF490259.3	213	616	436	426
AF490259.3	214	616	436	426
AF490259.3	215	613	437	426
AF490259.3	216	624	446	428
AF490259.3	217	626	449	428
AF490259.3	218	633	452	423
AF490259.3	219	635	454	423
AF490259.3	220	638	461	422
AF490259.3	221	640	459	423
AF490259.3	222	636	456	423
AF490259.3	223	635	456	422
AF490259.3	224	625	458	406
AF490259.3	225	619	449	404
AF490259.3	226	575	422	383
AF490259.3	227	575	422	379
AF490259.3	228	572	420	369
AF490259.3	229	566	414	358
AF490259.3	230	561	417	358
AF490259.3	231	506	396	326
AF490259.3	232	507	394	322
AF490259.3	233	513	398	317
AF490259.3	234	502	378	308
AF490259.3	235	499	369	297
AF490259.3	236	499	371	303
AF490259.3	237	516	387	314
AF490259.3	238	523	388	318
AF490259.3	239	524	387	318
AF490259.3	240	519	387	316
AF490259.3	241	521	386	313
AF490259.3	242	512	364	315
AF490259.3	243	468	366	260
AF490259.3	244	473	374	266
AF490259.3	245	473	375	266
AF490259.3	246	473	376	266
AF490259.3	247	474	374	266
AF490259.3	248	472	369	264
AF490259.3	249	460	355	256
AF490259.3	250	463	355	255
AF490259.3	251	462	355	255
AF490259.3	252	458	354	254
AF490259.3	253	444	344	244
AF490259.3	254	327	267	203
AF490259.3	255	302	244	190
AF490259.3	256	293	235	190
AF490259.3	257	290	231	185
AF490259.3	258	265	202	168
AF490259.3	259	257	198	166
AF490259.3	260	257	199	165
AF490259.3	261	261	201	164
AF490259.3	262	248	201	158
AF490259.3	263	181	136	109
AF490259.3	264	214	143	126
AF490259.3	265	213	135	119
AF490259.3	266	222	148	132
AF490259.3	267	233	149	142
AF490259.3	268	243	153	146
AF490259.3	269	245	153	149
AF490259.3	270	227	159	129
AF490259.3	271	222	174	139
AF490259.3	272	226	177	143
AF490259.3	273	227	177	145
AF490259.3	274	234	176	150
AF490259.3	275	244	183	155
AF490259.3	276	283	203	172
AF490259.3	277	294	208	175
AF490259.3	278	303	216	177
AF490259.3	279	305	216	177
AF490259.3	280	310	217	177
AF490259.3	281	312	214	183
AF490259.3	282	345	231	214
AF490259.3	283	368	242	218
AF490259.3	284	371	243	219
AF490259.3	285	373	248	220
AF490259.3	286	371	246	217
AF490259.3	287	381	273	222
AF490259.3	288	381	276	222
AF490259.3	289	386	279	224
AF490259.3	290	395	276	228
AF490259.3	291	395	276	228
AF490259.3	292	395	278	225
AF490259.3	293	393	286	223
AF490259.3	294	392	287	222
AF490259.3	295	385	284	217
AF490259.3	296	383	289	219
AF490259.3	297	383	291	219
AF490259.3	298	382	290	218
AF490259.3	299	386	292	219
AF490259.3	300	389	298	222
AF490259.3	301	389	299	219
AF490259.3	302	390	288	202
AF490259.3	303	392	284	197
AF490259.3	304	395	261	193
AF490259.3	305	435	283	216
AF490259.3	306	440	284	220
AF490259.3	307	438	289	224
AF490259.3	308	465	312	256
AF490259.3	309	475	324	264
AF490259.3	310	474	325	265
AF490259.3	311	473	324	266
AF490259.3	312	468	324	267
AF490259.3	313	463	324	267
AF490259.3	314	463	324	266
AF490259.3	315	461	317	266
AF490259.3	316	427	288	243
AF490259.3	317	424	283	240
AF490259.3	318	423	282	242
AF490259.3	319	423	282	242
AF490259.3	320	422	279	240
AF490259.3	321	423	281	239
AF490259.3	322	407	292	215
AF490259.3	323	409	302	221
AF490259.3	324	411	303	220
AF490259.3	325	412	309	215
AF490259.3	326	444	345	232
AF490259.3	327	453	347	236
AF490259.3	328	451	346	237
AF490259.3	329	456	348	237
AF490259.3	330	456	349	237
AF490259.3	331	458	349	239
AF490259.3	332	459	349	239
AF490259.3	333	462	351	238
AF490259.3	334	468	357	241
AF490259.3	335	470	356	242
AF490259.3	336	479	365	247
AF490259.3	337	485	369	251
AF490259.3	338	472	369	244
AF490259.3	339	529	411	262
AF490259.3	340	534	425	268
AF490259.3	341	508	412	266
AF490259.3	342	532	413	297
AF490259.3	343	534	414	300
AF490259.3	344	532	412	298
AF490259.3	345	530	402	291
AF490259.3	346	528	396	289
AF490259.3	347	523	393	288
AF490259.3	348	530	395	291
AF490259.3	349	495	381	280
AF490259.3	350	491	375	283
AF490259.3	351	445	364	282
AF490259.3	352	475	417	327
AF490259.3	353	473	419	326
AF490259.3	354	471	423	325
AF490259.3	355	470	426	324
AF490259.3	356	452	415	321
AF490259.3	357	454	413	323
AF490259.3	358	443	407	326
AF490259.3	359	447	408	329
AF490259.3	360	449	401	331
AF490259.3	361	441	390	330
AF490259.3	362	438	375	332
AF490259.3	363	438	367	326
AF490259.3	364	437	368	323
AF490259.3	365	432	367	321
AF490259.3	366	435	369	324
AF490259.3	367	436	365	322
AF490259.3	368	438	363	322
AF490259.3	369	437	362	323
AF490259.3	370	443	368	321
AF490259.3	371	442	368	323
AF490259.3	372	440	368	323
AF490259.3	373	441	372	323
AF490259.3	374	422	327	296
AF490259.3	375	423	324	297
AF490259.3	376	421	318	297
AF490259.3	377	417	320	299
AF490259.3	378	418	353	314
AF490259.3	379	408	362	322
AF490259.3	380	386	347	307
AF490259.3	381	370	344	301
AF490259.3	382	369	345	298
AF490259.3	383	342	318	270
AF490259.3	384	341	314	269
AF490259.3	385	342	314	267
AF490259.3	386	342	315	265
AF490259.3	387	342	321	265
AF490259.3	388	342	321	266
AF490259.3	389	341	321	266
AF490259.3	390	333	312	262
AF490259.3	391	331	317	262
AF490259.3	392	330	317	263
AF490259.3	393	330	317	263
AF490259.3	394	330	317	261
AF490259.3	395	339	309	262
AF490259.3	396	218	232	193
AF490259.3	397	223	240	196
AF490259.3	398	223	234	195
AF490259.3	399	223	234	192
AF490259.3	400	216	232	188
AF490259.3	401	210	231	181
AF490259.3	402	226	241	184
AF490259.3	403	227	244	184
AF490259.3	404	227	244	184
AF490259.3	405	230	247	185
AF490259.3	406	256	281	203
AF490259.3	407	263	285	209
AF490259.3	408	263	285	209
AF490259.3	409	263	285	210
AF490259.3	410	259	265	191
AF490259.3	411	258	265	187
AF490259.3	412	257	263	184
AF490259.3	413	255	261	181
AF490259.3	414	256	261	172
AF490259.3	415	255	255	166
AF490259.3	416	253	244	162
AF490259.3	417	243	240	137
AF490259.3	418	257	262	151
AF490259.3	419	258	269	151
AF490259.3	420	258	275	152
AF490259.3	421	260	279	153
AF490259.3	422	238	313	139
AF490259.3	423	243	325	139
AF490259.3	424	243	326	139
AF490259.3	425	243	327	138
AF490259.3	426	241	330	142
AF490259.3	427	244	331	145
AF490259.3	428	247	331	147
AF490259.3	429	256	339	161
AF490259.3	430	257	340	164
AF490259.3	431	254	337	164
AF490259.3	432	253	337	164
AF490259.3	433	253	342	165
AF490259.3	434	258	343	165
AF490259.3	435	257	340	163
AF490259.3	436	256	340	163
AF490259.3	437	250	337	159
AF490259.3	438	207	259	139
AF490259.3	439	207	255	141
AF490259.3	440	208	251	141
AF490259.3	441	201	243	140
AF490259.3	442	202	247	144
AF490259.3	443	204	248	146
AF490259.3	444	205	248	145
AF490259.3	445	205	243	142
AF490259.3	446	206	242	143
AF490259.3	447	208	242	142
AF490259.3	448	207	236	142
AF490259.3	449	203	228	138
AF490259.3	450	203	228	138
AF490259.3	451	202	228	138
AF490259.3	452	203	232	136
AF490259.3	453	197	228	133
AF490259.3	454	196	220	131
AF490259.3	455	195	221	125
AF490259.3	456	180	213	125
AF490259.3	457	182	215	126
AF490259.3	458	181	212	124
AF490259.3	459	181	208	122
AF490259.3	460	180	207	122
AF490259.3	461	180	201	122
AF490259.3	462	180	201	122
AF490259.3	463	181	200	122
AF490259.3	464	182	206	119
AF490259.3	465	183	207	120
AF490259.3	466	180	201	117
AF490259.3	467	203	223	116
AF490259.3	468	208	226	117
AF490259.3	469	210	227	117
AF490259.3	470	203	225	115
AF490259.3	471	149	208	104
AF490259.3	472	140	205	99
AF490259.3	473	138	205	96
AF490259.3	474	138	205	95
AF490259.3	475	138	205	95
AF490259.3	476	134	204	94
AF490259.3	477	123	203	91
AF490259.3	478	119	192	91
AF490259.3	479	119	187	91
AF490259.3	480	117	185	90
AF490259.3	481	119	170	84
AF490259.3	482	119	169	82
AF490259.3	483	123	168	78
AF490259.3	484	123	168	78
AF490259.3	485	123	168	76
AF490259.3	486	129	168	75
AF490259.3	487	130	166	70
AF490259.3	488	132	162	70
AF490259.3	489	102	110	58
AF490259.3	490	106	103	53
AF490259.3	491	95	74	52
AF490259.3	492	102	74	68
AF490259.3	493	114	80	71
AF490259.3	494	114	81	70
AF490259.3	495	114	78	69
AF490259.3	496	117	78	71
AF490259.3	497	115	61	72
AF490259.3	498	113	56	73
AF490259.3	499	116	60	68
AF490259.3	500	115	62	68
AF490259.3	501	116	63	66
AF490259.3	502	129	77	72
AF490259.3	503	129	80	73
AF490259.3	504	130	81	74
AF490259.3	505	130	81	75
AF490259.3	506	127	87	76
AF490259.3	507	123	89	77
AF490259.3	508	134	97	84
AF490259.3	509	135	99	86
AF490259.3	510	144	121	89
AF490259.3	511	143	124	89
AF490259.3	512	143	127	89
AF490259.3	513	141	131	90
AF490259.3	514	141	133	92
AF490259.3	515	141	134	92
AF490259.3	516	141	134	93
AF490259.3	517	141	134	92
AF490259.3	518	138	133	91
AF490259.3	519	139	141	90
AF490259.3	520	144	145	94
AF490259.3	521	225	200	179
AF490259.3	522	241	210	198
AF490259.3	523	263	233	231
AF490259.3	524	265	251	238
AF490259.3	525	274	267	254
AF490259.3	526	282	272	257
AF490259.3	527	286	274	261
AF490259.3	528	290	280	263
AF490259.3	529	291	280	261
AF490259.3	530	291	288	261
AF490259.3	531	302	304	262
AF490259.3	532	306	306	262
AF490259.3	533	305	306	263
AF490259.3	534	310	313	269
AF490259.3	535	312	318	270
AF490259.3	536	308	317	270
AF490259.3	537	311	313	270
AF490259.3	538	311	314	270
AF490259.3	539	311	314	270
AF490259.3	540	328	333	275
AF490259.3	541	336	335	276
AF490259.3	542	336	335	276
AF490259.3	543	338	349	260
AF490259.3	544	343	359	266
AF490259.3	545	345	368	268
AF490259.3	546	342	369	267
AF490259.3	547	341	369	267
AF490259.3	548	340	369	267
AF490259.3	549	345	387	271
AF490259.3	550	347	393	270
AF490259.3	551	347	393	270
AF490259.3	552	347	393	270
AF490259.3	553	347	392	270
AF490259.3	554	347	392	270
AF490259.3	555	347	392	270
AF490259.3	556	340	395	267
AF490259.3	557	334	402	266
AF490259.3	558	334	404	266
AF490259.3	559	329	404	269
AF490259.3	560	329	410	279
AF490259.3	561	328	413	282
AF490259.3	562	324	414	281
AF490259.3	563	321	414	281
AF490259.3	564	314	409	272
AF490259.3	565	312	406	271
AF490259.3	566	310	404	267
AF490259.3	567	304	398	253
AF490259.3	568	292	394	253
AF490259.3	569	291	393	253
AF490259.3	570	287	396	254
AF490259.3	571	280	393	251
AF490259.3	572	265	382	228
AF490259.3	573	263	382	224
AF490259.3	574	261	364	223
AF490259.3	575	259	354	225
AF490259.3	576	259	348	226
AF490259.3	577	249	332	220
AF490259.3	578	246	314	227
AF490259.3	579	247	316	230
AF490259.3	580	249	317	231
AF490259.3	581	244	310	228
AF490259.3	582	236	291	221
AF490259.3	583	237	287	224
AF490259.3	584	230	276	222
AF490259.3	585	230	276	220
AF490259.3	586	229	275	220
AF490259.3	587	228	273	218
AF490259.3	588	228	269	219
AF490259.3	589	232	262	221
AF490259.3	590	233	262	222
AF490259.3	591	232	259	222
AF490259.3	592	232	260	221
AF490259.3	593	227	245	213
AF490259.3	594	227	242	214
AF490259.3	595	160	199	153
AF490259.3	596	158	198	151
AF490259.3	597	157	197	150
AF490259.3	598	148	177	126
AF490259.3	599	145	159	121
AF490259.3	600	133	142	115
AF490259.3	601	121	131	108
AF490259.3	602	112	132	107
AF490259.3	603	115	133	107
AF490259.3	604	115	136	106
AF490259.3	605	107	127	104
AF490259.3	606	105	127	95
AF490259.3	607	103	118	92
AF490259.3	608	105	113	95
AF490259.3	609	107	114	98
AF490259.3	610	110	110	97
AF490259.3	611	113	114	101
AF490259.3	612	191	168	141
AF490259.3	613	207	189	161
AF490259.3	614	217	214	170
AF490259.3	615	213	204	170
AF490259.3	616	218	207	169
AF490259.3	617	218	205	169
AF490259.3	618	205	183	159
AF490259.3	619	200	180	157
AF490259.3	620	198	180	157
AF490259.3	621	198	180	157
AF490259.3	622	197	180	159
AF490259.3	623	201	192	170
AF490259.3	624	203	194	172
AF490259.3	625	202	195	172
AF490259.3	626	202	195	173
AF490259.3	627	203	195	174
AF490259.3	628	209	196	175
AF490259.3	629	243	237	189
AF490259.3	630	266	251	213
AF490259.3	631	269	252	217
AF490259.3	632	285	263	219
AF490259.3	633	287	266	218
AF490259.3	634	289	270	216
AF490259.3	635	298	272	217
AF490259.3	636	348	306	251
AF490259.3	637	359	321	263
AF490259.3	638	363	327	263
AF490259.3	639	362	329	264
AF490259.3	640	366	330	264
AF490259.3	641	366	338	264
AF490259.3	642	374	346	271
AF490259.3	643	375	348	273
AF490259.3	644	375	352	274
AF490259.3	645	375	354	274
AF490259.3	646	380	362	274
AF490259.3	647	381	365	276
AF490259.3	648	396	381	292
AF490259.3	649	397	385	297
AF490259.3	650	397	385	295
AF490259.3	651	395	385	293
AF490259.3	652	395	385	293
AF490259.3	653	397	385	291
AF490259.3	654	395	385	286
AF490259.3	655	394	385	285
AF490259.3	656	394	384	285
AF490259.3	657	394	381	285
AF490259.3	658	393	379	285
AF490259.3	659	394	379	285
AF490259.3	660	390	377	280
AF490259.3	661	390	378	279
AF490259.3	662	391	378	279
AF490259.3	663	390	376	279
AF490259.3	664	385	375	278
AF490259.3	665	397	402	289
AF490259.3	666	402	419	290
AF490259.3	667	404	422	289
AF490259.3	668	406	427	289
AF490259.3	669	407	427	287
AF490259.3	670	408	427	289
AF490259.3	671	406	427	286
AF490259.3	672	406	419	286
AF490259.3	673	398	402	276
AF490259.3	674	400	402	274
AF490259.3	675	400	404	279
AF490259.3	676	400	404	279
AF490259.3	677	397	403	279
AF490259.3	678	399	405	280
AF490259.3	679	399	402	282
AF490259.3	680	396	398	284
AF490259.3	681	393	409	287
AF490259.3	682	393	408	283
AF490259.3	683	394	409	283
AF490259.3	684	393	408	282
AF490259.3	685	377	400	273
AF490259.3	686	282	327	230
AF490259.3	687	283	320	229
AF490259.3	688	283	318	229
AF490259.3	689	272	302	223
AF490259.3	690	270	299	223
AF490259.3	691	260	295	221
AF490259.3	692	226	238	178
AF490259.3	693	226	237	178
AF490259.3	694	221	235	178
AF490259.3	695	193	218	157
AF490259.3	696	192	223	162
AF490259.3	697	192	222	162
AF490259.3	698	181	210	148
AF490259.3	699	179	209	143
AF490259.3	700	176	204	138
AF490259.3	701	155	157	111
AF490259.3	702	154	158	111
AF490259.3	703	150	154	109
AF490259.3	704	134	139	101
AF490259.3	705	129	135	93
AF490259.3	706	123	133	86
AF490259.3	707	111	129	85
AF490259.3	708	81	62	67
AF490259.3	709	144	106	98
AF490259.3	710	156	107	96
AF490259.3	711	152	109	90
AF490259.3	712	152	102	91
AF490259.3	713	151	101	90
AF490259.3	714	155	97	90
AF490259.3	715	195	103	93
AF490259.3	716	205	104	94
AF490259.3	717	202	108	94
AF490259.3	718	201	106	94
AF490259.3	719	201	103	94
AF490259.3	720	201	102	94
AF490259.3	721	200	102	94
AF490259.3	722	188	101	94
AF490259.3	723	189	106	95
AF490259.3	724	188	106	95
AF490259.3	725	188	107	95
AF490259.3	726	189	107	95
AF490259.3	727	189	107	94
AF490259.3	728	188	105	89
AF490259.3	729	188	105	90
AF490259.3	730	188	105	87
AF490259.3	731	187	107	81
AF490259.3	732	192	115	86
AF490259.3	733	192	116	86
AF490259.3	734	192	114	86
AF490259.3	735	187	112	81
AF490259.3	736	189	114	83
AF490259.3	737	193	117	84
AF490259.3	738	191	117	85
AF490259.3	739	189	122	86
AF490259.3	740	187	121	80
AF490259.3	741	186	118	77
AF490259.3	742	184	118	73
AF490259.3	743	185	117	76
AF490259.3	744	181	115	84
AF490259.3	745	191	142	89
AF490259.3	746	195	142	90
AF490259.3	747	198	143	89
AF490259.3	748	196	141	89
AF490259.3	749	197	141	89
AF490259.3	750	197	141	92
AF490259.3	751	195	141	92
AF490259.3	752	206	147	102
AF490259.3	753	208	147	102
AF490259.3	754	209	147	102
AF490259.3	755	213	147	102
AF490259.3	756	212	147	101
AF490259.3	757	210	143	101
AF490259.3	758	207	141	101
AF490259.3	759	208	141	101
AF490259.3	760	209	144	100
AF490259.3	761	202	130	98
AF490259.3	762	203	132	99
AF490259.3	763	210	131	101
AF490259.3	764	211	131	103
AF490259.3	765	215	129	103
AF490259.3	766	237	151	120
AF490259.3	767	243	154	128
AF490259.3	768	243	160	128
AF490259.3	769	244	160	128
AF490259.3	770	244	162	129
AF490259.3	771	244	162	129
AF490259.3	772	245	167	131
AF490259.3	773	222	169	126
AF490259.3	774	221	167	128
AF490259.3	775	221	170	126
AF490259.3	776	221	175	126
AF490259.3	777	242	210	138
AF490259.3	778	247	217	143
AF490259.3	779	246	219	143
AF490259.3	780	245	219	143
AF490259.3	781	194	211	133
AF490259.3	782	193	213	134
AF490259.3	783	187	217	132
AF490259.3	784	193	236	140
AF490259.3	785	187	238	139
AF490259.3	786	193	249	142
AF490259.3	787	192	250	140
AF490259.3	788	192	249	140
AF490259.3	789	172	246	137
AF490259.3	790	190	260	142
AF490259.3	791	195	265	144
AF490259.3	792	203	266	160
AF490259.3	793	205	266	164
AF490259.3	794	210	267	167
AF490259.3	795	211	267	167
AF490259.3	796	210	264	169
AF490259.3	797	216	273	180
AF490259.3	798	219	276	180
AF490259.3	799	219	273	180
AF490259.3	800	219	274	180
AF490259.3	801	217	274	180
AF490259.3	802	217	275	180
AF490259.3	803	218	276	176
AF490259.3	804	224	257	172
AF490259.3	805	232	260	173
AF490259.3	806	231	265	176
AF490259.3	807	234	261	175
AF490259.3	808	238	261	175
AF490259.3	809	245	266	179
AF490259.3	810	245	266	182
AF490259.3	811	244	264	181
AF490259.3	812	242	261	182
AF490259.3	813	241	260	182
AF490259.3	814	241	257	178
AF490259.3	815	245	253	186
AF490259.3	816	248	254	191
AF490259.3	817	248	259	193
AF490259.3	818	248	259	189
AF490259.3	819	248	258	184
AF490259.3	820	240	250	180
AF490259.3	821	236	245	179
AF490259.3	822	234	244	178
AF490259.3	823	230	244	175
AF490259.3	824	232	237	168
AF490259.3	825	259	262	182
AF490259.3	826	262	265	183
AF490259.3	827	252	261	180
AF490259.3	828	248	255	179
AF490259.3	829	248	244	176
AF490259.3	830	246	245	174
AF490259.3	831	243	244	173
AF490259.3	832	254	248	178
AF490259.3	833	256	250	177
AF490259.3	834	255	249	177
AF490259.3	835	251	246	178
AF490259.3	836	273	247	183
AF490259.3	837	276	249	184
AF490259.3	838	272	249	180
AF490259.3	839	272	252	176
AF490259.3	840	264	248	175
AF490259.3	841	247	234	175
AF490259.3	842	243	223	173
AF490259.3	843	249	221	175
AF490259.3	844	251	222	173
AF490259.3	845	249	195	153
AF490259.3	846	250	198	156
AF490259.3	847	253	223	158
AF490259.3	848	246	220	146
AF490259.3	849	244	217	144
AF490259.3	850	244	217	143
AF490259.3	851	242	218	145
AF490259.3	852	232	213	140
AF490259.3	853	228	213	140
AF490259.3	854	228	211	139
AF490259.3	855	228	211	138
AF490259.3	856	224	210	137
AF490259.3	857	223	209	137
AF490259.3	858	222	210	136
AF490259.3	859	211	205	124
AF490259.3	860	210	206	124
AF490259.3	861	210	207	124
AF490259.3	862	212	210	123
AF490259.3	863	191	206	115
AF490259.3	864	190	207	117
AF490259.3	865	187	207	122
AF490259.3	866	200	225	132
AF490259.3	867	200	228	135
AF490259.3	868	197	228	134
AF490259.3	869	195	228	134
AF490259.3	870	200	221	141
AF490259.3	871	201	224	142
AF490259.3	872	201	219	136
AF490259.3	873	200	210	139
AF490259.3	874	214	212	143
AF490259.3	875	217	218	147
AF490259.3	876	218	217	146
AF490259.3	877	217	216	146
AF490259.3	878	205	210	137
AF490259.3	879	200	210	134
AF490259.3	880	206	217	147
AF490259.3	881	203	217	150
AF490259.3	882	201	217	149
AF490259.3	883	192	216	148
AF490259.3	884	198	210	150
AF490259.3	885	199	210	150
AF490259.3	886	197	210	148
AF490259.3	887	197	211	147
AF490259.3	888	197	212	147
AF490259.3	889	196	227	148
AF490259.3	890	191	228	141
AF490259.3	891	188	225	139
AF490259.3	892	188	225	139
AF490259.3	893	190	225	141
AF490259.3	894	189	225	143
AF490259.3	895	189	225	144
AF490259.3	896	189	225	144
AF490259.3	897	188	224	143
AF490259.3	898	189	225	143
AF490259.3	899	185	224	142
AF490259.3	900	161	203	133
AF490259.3	901	158	203	130
AF490259.3	902	158	203	129
AF490259.3	903	152	192	121
AF490259.3	904	146	189	117
AF490259.3	905	146	191	118
AF490259.3	906	150	188	111
AF490259.3	907	151	190	111
AF490259.3	908	150	191	112
AF490259.3	909	147	190	112
AF490259.3	910	143	188	111
AF490259.3	911	114	167	98
AF490259.3	912	116	169	97
AF490259.3	913	116	168	94
AF490259.3	914	116	166	92
AF490259.3	915	119	165	94
AF490259.3	916	119	165	94
AF490259.3	917	117	163	91
AF490259.3	918	114	163	84
AF490259.3	919	99	129	76
AF490259.3	920	92	105	71
AF490259.3	921	93	100	71
AF490259.3	922	96	105	71
AF490259.3	923	97	103	71
AF490259.3	924	95	95	72
AF490259.3	925	95	95	72
AF490259.3	926	95	95	72
AF490259.3	927	95	94	72
AF490259.3	928	95	94	71
AF490259.3	929	95	94	71
AF490259.3	930	95	94	71
AF490259.3	931	95	93	71
AF490259.3	932	94	86	71
AF490259.3	933	92	85	70
AF490259.3	934	92	85	70
AF490259.3	935	89	77	69
AF490259.3	936	86	76	64
AF490259.3	937	86	76	64
AF490259.3	938	85	73	61
AF490259.3	939	84	72	61
AF490259.3	940	82	70	51
AF490259.3	941	29	29	14
AF490259.3	942	36	36	17
AF490259.3	943	108	111	74
AF490259.3	944	117	126	82
AF490259.3	945	118	132	83
AF490259.3	946	117	140	83
AF490259.3	947	115	140	83
AF490259.3	948	115	140	82
AF490259.3	949	115	138	81
AF490259.3	950	120	156	92
AF490259.3	951	120	160	95
AF490259.3	952	120	160	96
AF490259.3	953	125	169	99
AF490259.3	954	125	170	99
AF490259.3	955	126	175	106
AF490259.3	956	126	175	107
AF490259.3	957	127	176	108
AF490259.3	958	127	176	109
AF490259.3	959	127	176	109
AF490259.3	960	128	176	112
AF490259.3	961	130	179	118
AF490259.3	962	130	179	121
AF490259.3	963	131	180	121
AF490259.3	964	131	180	121
AF490259.3	965	132	181	121
AF490259.3	966	132	184	122
AF490259.3	967	130	185	124
AF490259.3	968	130	185	121
AF490259.3	969	133	197	119
AF490259.3	970	140	225	138
AF490259.3	971	143	237	141
AF490259.3	972	144	238	143
AF490259.3	973	145	238	143
AF490259.3	974	145	238	143
AF490259.3	975	145	238	143
AF490259.3	976	147	238	144
AF490259.3	977	148	238	145
AF490259.3	978	149	238	145
AF490259.3	979	150	234	143
AF490259.3	980	147	235	144
AF490259.3	981	139	226	134
AF490259.3	982	141	230	135
AF490259.3	983	152	238	147
AF490259.3	984	154	243	149
AF490259.3	985	156	243	149
AF490259.3	986	157	244	149
AF490259.3	987	158	242	155
AF490259.3	988	158	245	155
AF490259.3	989	161	254	161
AF490259.3	990	179	263	175
AF490259.3	991	181	267	181
AF490259.3	992	181	267	183
AF490259.3	993	181	267	183
AF490259.3	994	181	266	183
AF490259.3	995	181	272	183
AF490259.3	996	181	274	185
AF490259.3	997	181	274	185
AF490259.3	998	181	274	185
AF490259.3	999	181	274	185
AF490259.3	1000	180	273	185
AF490259.3	1001	180	269	186
AF490259.3	1002	172	267	185
AF490259.3	1003	162	266	185
AF490259.3	1004	162	266	186
AF490259.3	1005	163	268	183
AF490259.3	1006	162	267	183
AF490259.3	1007	163	269	183
AF490259.3	1008	168	272	177
AF490259.3	1009	177	286	179
AF490259.3	1010	180	291	180
AF490259.3	1011	181	291	180
AF490259.3	1012	181	291	180
AF490259.3	1013	179	291	177
AF490259.3	1014	178	290	177
AF490259.3	1015	168	282	171
AF490259.3	1016	169	284	164
AF490259.3	1017	165	278	159
AF490259.3	1018	102	192	119
AF490259.3	1019	99	182	117
AF490259.3	1020	99	182	119
AF490259.3	1021	99	183	133
AF490259.3	1022	98	184	135
AF490259.3	1023	99	185	135
AF490259.3	1024	100	174	134
AF490259.3	1025	91	164	128
AF490259.3	1026	93	163	129
AF490259.3	1027	92	163	129
AF490259.3	1028	92	165	129
AF490259.3	1029	92	165	129
AF490259.3	1030	91	161	126
AF490259.3	1031	91	161	126
AF490259.3	1032	92	156	109
AF490259.3	1033	93	157	108
AF490259.3	1034	93	152	108
AF490259.3	1035	93	152	107
AF490259.3	1036	93	152	101
AF490259.3	1037	91	138	100
AF490259.3	1038	91	148	99
AF490259.3	1039	91	151	99
AF490259.3	1040	92	151	100
AF490259.3	1041	89	152	102
AF490259.3	1042	90	152	102
AF490259.3	1043	91	144	100
AF490259.3	1044	85	134	92
AF490259.3	1045	85	134	95
AF490259.3	1046	84	133	93
AF490259.3	1047	86	134	94
AF490259.3	1048	87	135	95
AF490259.3	1049	87	135	96
AF490259.3	1050	88	131	98
AF490259.3	1051	83	104	84
AF490259.3	1052	80	100	85
AF490259.3	1053	84	105	90
AF490259.3	1054	85	108	89
AF490259.3	1055	90	112	100
AF490259.3	1056	90	108	101
AF490259.3	1057	88	106	100
AF490259.3	1058	88	106	100
AF490259.3	1059	88	106	100
AF490259.3	1060	87	100	100
AF490259.3	1061	87	100	100
AF490259.3	1062	87	100	99
AF490259.3	1063	86	100	96
AF490259.3	1064	89	100	87
AF490259.3	1065	91	100	86
AF490259.3	1066	92	100	87
AF490259.3	1067	93	102	87
AF490259.3	1068	93	103	87
AF490259.3	1069	93	103	87
AF490259.3	1070	92	103	85
AF490259.3	1071	92	103	85
AF490259.3	1072	95	103	86
AF490259.3	1073	83	86	79
AF490259.3	1074	85	86	79
AF490259.3	1075	85	86	76
AF490259.3	1076	84	82	72
AF490259.3	1077	84	82	71
AF490259.3	1078	85	83	71
AF490259.3	1079	84	84	69
AF490259.3	1080	83	82	69
AF490259.3	1081	82	82	69
AF490259.3	1082	75	78	69
AF490259.3	1083	75	78	70
AF490259.3	1084	73	68	72
AF490259.3	1085	96	94	85
AF490259.3	1086	100	103	89
AF490259.3	1087	99	104	90
AF490259.3	1088	98	107	88
AF490259.3	1089	98	107	87
AF490259.3	1090	98	107	81
AF490259.3	1091	95	103	75
AF490259.3	1092	94	102	73
AF490259.3	1093	87	98	69
AF490259.3	1094	86	100	72
AF490259.3	1095	131	134	96
AF490259.3	1096	138	137	100
AF490259.3	1097	138	139	101
AF490259.3	1098	137	146	102
AF490259.3	1099	137	148	103
AF490259.3	1100	136	148	103
AF490259.3	1101	136	147	103
AF490259.3	1102	135	142	103
AF490259.3	1103	134	159	99
AF490259.3	1104	134	161	102
AF490259.3	1105	134	161	102
AF490259.3	1106	134	161	102
AF490259.3	1107	125	151	99
AF490259.3	1108	127	151	102
AF490259.3	1109	127	151	103
AF490259.3	1110	127	151	104
AF490259.3	1111	128	151	106
AF490259.3	1112	129	150	105
AF490259.3	1113	131	142	105
AF490259.3	1114	127	139	98
AF490259.3	1115	119	131	84
AF490259.3	1116	115	141	97
AF490259.3	1117	128	145	101
AF490259.3	1118	129	145	99
AF490259.3	1119	130	141	96
AF490259.3	1120	132	134	99
AF490259.3	1121	134	144	98
AF490259.3	1122	165	171	127
AF490259.3	1123	171	180	140
AF490259.3	1124	167	180	138
AF490259.3	1125	181	183	146
AF490259.3	1126	180	185	147
AF490259.3	1127	180	185	145
AF490259.3	1128	179	181	145
AF490259.3	1129	177	179	144
AF490259.3	1130	174	179	145
AF490259.3	1131	174	179	145
AF490259.3	1132	174	179	145
AF490259.3	1133	174	179	145
AF490259.3	1134	174	176	145
AF490259.3	1135	174	176	145
AF490259.3	1136	174	176	145
AF490259.3	1137	174	176	145
AF490259.3	1138	174	176	145
AF490259.3	1139	177	176	145
AF490259.3	1140	176	176	146
AF490259.3	1141	176	175	149
AF490259.3	1142	176	175	150
AF490259.3	1143	176	171	148
AF490259.3	1144	182	172	149
AF490259.3	1145	174	143	137
AF490259.3	1146	173	143	138
AF490259.3	1147	173	142	137
AF490259.3	1148	179	135	142
AF490259.3	1149	180	134	141
AF490259.3	1150	179	134	135
AF490259.3	1151	180	139	144
AF490259.3	1152	180	139	146
AF490259.3	1153	179	139	146
AF490259.3	1154	179	135	146
AF490259.3	1155	174	136	146
AF490259.3	1156	173	134	146
AF490259.3	1157	173	134	145
AF490259.3	1158	172	135	145
AF490259.3	1159	168	136	145
AF490259.3	1160	168	136	148
AF490259.3	1161	168	135	148
AF490259.3	1162	168	131	148
AF490259.3	1163	150	125	151
AF490259.3	1164	151	123	152
AF490259.3	1165	151	123	152
AF490259.3	1166	152	124	152
AF490259.3	1167	152	124	150
AF490259.3	1168	149	115	146
AF490259.3	1169	126	95	101
AF490259.3	1170	111	87	102
AF490259.3	1171	150	115	117
AF490259.3	1172	156	121	123
AF490259.3	1173	158	121	125
AF490259.3	1174	162	122	128
AF490259.3	1175	164	123	128
AF490259.3	1176	173	127	123
AF490259.3	1177	175	131	125
AF490259.3	1178	182	136	128
AF490259.3	1179	192	146	138
AF490259.3	1180	192	147	140
AF490259.3	1181	193	149	140
AF490259.3	1182	190	149	140
AF490259.3	1183	190	150	140
AF490259.3	1184	190	150	139
AF490259.3	1185	184	147	136
AF490259.3	1186	186	149	139
AF490259.3	1187	185	149	142
AF490259.3	1188	186	149	142
AF490259.3	1189	193	168	148
AF490259.3	1190	194	171	148
AF490259.3	1191	184	162	142
AF490259.3	1192	186	162	138
AF490259.3	1193	187	174	140
AF490259.3	1194	187	177	141
AF490259.3	1195	185	175	139
AF490259.3	1196	185	167	138
AF490259.3	1197	164	155	121
AF490259.3	1198	167	153	119
AF490259.3	1199	169	164	123
AF490259.3	1200	161	171	121
AF490259.3	1201	161	171	122
AF490259.3	1202	161	171	118
AF490259.3	1203	156	170	117
AF490259.3	1204	160	172	118
AF490259.3	1205	172	190	125
AF490259.3	1206	174	194	126
AF490259.3	1207	174	194	128
AF490259.3	1208	177	194	124
AF490259.3	1209	177	194	125
AF490259.3	1210	174	194	125
AF490259.3	1211	173	194	122
AF490259.3	1212	174	195	123
AF490259.3	1213	182	208	143
AF490259.3	1214	281	318	227
AF490259.3	1215	305	339	249
AF490259.3	1216	306	347	255
AF490259.3	1217	306	353	256
AF490259.3	1218	309	361	257
AF490259.3	1219	318	358	257
AF490259.3	1220	314	357	250
AF490259.3	1221	320	364	255
AF490259.3	1222	324	372	258
AF490259.3	1223	345	391	270
AF490259.3	1224	350	395	271
AF490259.3	1225	355	404	274
AF490259.3	1226	396	473	350
AF490259.3	1227	405	485	365
AF490259.3	1228	406	492	368
AF490259.3	1229	406	495	370
AF490259.3	1230	406	496	370
AF490259.3	1231	406	498	371
AF490259.3	1232	409	503	368
AF490259.3	1233	409	510	370
AF490259.3	1234	409	513	370
AF490259.3	1235	409	514	370
AF490259.3	1236	410	521	373
AF490259.3	1237	410	522	372
AF490259.3	1238	407	519	366
AF490259.3	1239	405	515	366
AF490259.3	1240	404	514	366
AF490259.3	1241	404	516	366
AF490259.3	1242	404	523	364
AF490259.3	1243	404	520	364
AF490259.3	1244	399	510	361
AF490259.3	1245	391	494	351
AF490259.3	1246	358	466	340
AF490259.3	1247	348	462	336
AF490259.3	1248	344	462	335
AF490259.3	1249	340	458	332
AF490259.3	1250	337	456	328
AF490259.3	1251	322	448	320
AF490259.3	1252	297	438	300
AF490259.3	1253	297	439	304
AF490259.3	1254	284	434	300
AF490259.3	1255	284	426	300
AF490259.3	1256	286	434	289
AF490259.3	1257	289	434	286
AF490259.3	1258	287	433	286
AF490259.3	1259	288	433	289
AF490259.3	1260	291	433	291
AF490259.3	1261	291	431	287
AF490259.3	1262	292	431	283
AF490259.3	1263	292	431	286
AF490259.3	1264	286	414	282
AF490259.3	1265	284	407	275
AF490259.3	1266	286	410	278
AF490259.3	1267	283	403	278
AF490259.3	1268	285	403	275
AF490259.3	1269	285	405	275
AF490259.3	1270	285	407	272
AF490259.3	1271	284	407	272
AF490259.3	1272	280	403	272
AF490259.3	1273	276	390	263
AF490259.3	1274	271	392	271
AF490259.3	1275	274	386	275
AF490259.3	1276	274	382	274
AF490259.3	1277	272	373	269
AF490259.3	1278	241	252	218
AF490259.3	1279	236	251	218
AF490259.3	1280	219	226	221
AF490259.3	1281	217	224	217
AF490259.3	1282	215	220	212
AF490259.3	1283	202	191	193
AF490259.3	1284	222	182	204
AF490259.3	1285	219	175	205
AF490259.3	1286	219	178	206
AF490259.3	1287	194	156	186
AF490259.3	1288	200	157	177
AF490259.3	1289	160	140	151
AF490259.3	1290	205	187	185
AF490259.3	1291	221	198	204
AF490259.3	1292	223	201	207
AF490259.3	1293	219	206	207
AF490259.3	1294	217	206	208
AF490259.3	1295	214	205	207
AF490259.3	1296	210	204	201
AF490259.3	1297	210	206	199
AF490259.3	1298	199	204	196
AF490259.3	1299	198	205	192
AF490259.3	1300	186	189	177
AF490259.3	1301	184	190	170
AF490259.3	1302	183	189	171
AF490259.3	1303	185	189	172
AF490259.3	1304	185	188	173
AF490259.3	1305	185	187	173
AF490259.3	1306	191	190	173
AF490259.3	1307	193	191	173
AF490259.3	1308	194	191	173
AF490259.3	1309	193	194	173
AF490259.3	1310	193	197	179
AF490259.3	1311	212	211	194
AF490259.3	1312	217	214	199
AF490259.3	1313	215	215	199
AF490259.3	1314	219	221	206
AF490259.3	1315	267	276	248
AF490259.3	1316	276	289	260
AF490259.3	1317	276	294	265
AF490259.3	1318	277	298	272
AF490259.3	1319	278	300	274
AF490259.3	1320	278	304	274
AF490259.3	1321	278	307	283
AF490259.3	1322	284	332	305
AF490259.3	1323	286	336	312
AF490259.3	1324	287	338	313
AF490259.3	1325	290	342	315
AF490259.3	1326	290	343	311
AF490259.3	1327	290	350	321
AF490259.3	1328	290	350	324
AF490259.3	1329	286	350	323
AF490259.3	1330	285	351	323
AF490259.3	1331	286	346	319
AF490259.3	1332	286	345	319
AF490259.3	1333	291	348	318
AF490259.3	1334	293	349	319
AF490259.3	1335	290	347	318
AF490259.3	1336	288	347	321
AF490259.3	1337	292	351	321
AF490259.3	1338	293	352	320
AF490259.3	1339	298	351	318
AF490259.3	1340	298	351	317
AF490259.3	1341	302	369	322
AF490259.3	1342	304	368	324
AF490259.3	1343	303	369	324
AF490259.3	1344	302	368	324
AF490259.3	1345	302	365	320
AF490259.3	1346	307	367	320
AF490259.3	1347	307	366	314
AF490259.3	1348	305	367	298
AF490259.3	1349	297	360	262
AF490259.3	1350	299	366	265
AF490259.3	1351	300	371	260
AF490259.3	1352	312	380	269
AF490259.3	1353	313	384	272
AF490259.3	1354	314	391	272
AF490259.3	1355	331	424	301
AF490259.3	1356	344	435	307
AF490259.3	1357	346	446	309
AF490259.3	1358	341	443	310
AF490259.3	1359	323	439	297
AF490259.3	1360	314	430	287
AF490259.3	1361	312	427	287
AF490259.3	1362	296	414	277
AF490259.3	1363	290	411	275
AF490259.3	1364	275	402	269
AF490259.3	1365	247	371	243
AF490259.3	1366	233	362	231
AF490259.3	1367	226	358	227
AF490259.3	1368	238	354	229
AF490259.3	1369	239	354	230
AF490259.3	1370	239	354	230
AF490259.3	1371	239	354	230
AF490259.3	1372	239	353	230
AF490259.3	1373	232	347	219
AF490259.3	1374	232	343	219
AF490259.3	1375	233	335	217
AF490259.3	1376	219	312	201
AF490259.3	1377	218	316	203
AF490259.3	1378	217	313	203
AF490259.3	1379	216	313	201
AF490259.3	1380	216	313	200
AF490259.3	1381	211	310	200
AF490259.3	1382	209	310	201
AF490259.3	1383	214	310	204
AF490259.3	1384	213	309	202
AF490259.3	1385	213	311	195
AF490259.3	1386	199	298	187
AF490259.3	1387	195	294	182
AF490259.3	1388	195	287	182
AF490259.3	1389	192	277	178
AF490259.3	1390	159	227	158
AF490259.3	1391	171	156	98
AF490259.3	1392	183	160	105
AF490259.3	1393	188	161	107
AF490259.3	1394	191	164	109
AF490259.3	1395	192	163	108
AF490259.3	1396	193	163	108
AF490259.3	1397	191	155	98
AF490259.3	1398	192	159	94
AF490259.3	1399	197	171	97
AF490259.3	1400	227	177	89
AF490259.3	1401	245	186	98
AF490259.3	1402	246	186	98
AF490259.3	1403	247	188	99
AF490259.3	1404	250	192	105
AF490259.3	1405	251	190	107
AF490259.3	1406	250	189	106
AF490259.3	1407	250	189	106
AF490259.3	1408	250	190	106
AF490259.3	1409	250	190	106
AF490259.3	1410	250	190	107
AF490259.3	1411	250	190	107
AF490259.3	1412	251	189	107
AF490259.3	1413	253	186	112
AF490259.3	1414	253	187	116
AF490259.3	1415	276	199	127
AF490259.3	1416	284	203	132
AF490259.3	1417	284	206	130
AF490259.3	1418	296	212	136
AF490259.3	1419	351	249	178
AF490259.3	1420	370	264	189
AF490259.3	1421	374	266	190
AF490259.3	1422	377	270	192
AF490259.3	1423	388	303	210
AF490259.3	1424	388	303	214
AF490259.3	1425	388	305	213
AF490259.3	1426	386	305	213
AF490259.3	1427	376	303	208
AF490259.3	1428	390	305	212
AF490259.3	1429	399	307	214
AF490259.3	1430	403	314	224
AF490259.3	1431	410	336	242
AF490259.3	1432	413	340	244
AF490259.3	1433	413	340	241
AF490259.3	1434	413	340	240
AF490259.3	1435	409	338	240
AF490259.3	1436	408	343	240
AF490259.3	1437	408	343	241
AF490259.3	1438	417	357	250
AF490259.3	1439	419	358	252
AF490259.3	1440	420	358	253
AF490259.3	1441	423	355	250
AF490259.3	1442	425	363	251
AF490259.3	1443	427	360	252
AF490259.3	1444	428	359	254
AF490259.3	1445	429	362	253
AF490259.3	1446	429	364	253
AF490259.3	1447	429	364	250
AF490259.3	1448	430	354	254
AF490259.3	1449	431	354	254
AF490259.3	1450	431	353	254
AF490259.3	1451	424	353	254
AF490259.3	1452	424	352	253
AF490259.3	1453	424	347	252
AF490259.3	1454	426	347	252
AF490259.3	1455	426	344	253
AF490259.3	1456	435	350	253
AF490259.3	1457	550	424	327
AF490259.3	1458	589	439	342
AF490259.3	1459	611	446	358
AF490259.3	1460	611	446	359
AF490259.3	1461	611	447	359
AF490259.3	1462	614	446	359
AF490259.3	1463	613	445	359
AF490259.3	1464	611	444	359
AF490259.3	1465	560	428	350
AF490259.3	1466	556	432	358
AF490259.3	1467	555	433	358
AF490259.3	1468	545	417	353
AF490259.3	1469	532	412	342
AF490259.3	1470	530	411	343
AF490259.3	1471	520	394	341
AF490259.3	1472	531	398	344
AF490259.3	1473	530	397	342
AF490259.3	1474	525	392	337
AF490259.3	1475	466	355	316
AF490259.3	1476	442	339	309
AF490259.3	1477	336	264	233
AF490259.3	1478	342	267	243
AF490259.3	1479	342	267	243
AF490259.3	1480	341	266	241
AF490259.3	1481	349	261	245
AF490259.3	1482	351	260	245
AF490259.3	1483	350	262	239
AF490259.3	1484	346	266	238
AF490259.3	1485	333	266	233
AF490259.3	1486	257	218	193
AF490259.3	1487	270	231	202
AF490259.3	1488	273	235	207
AF490259.3	1489	264	239	213
AF490259.3	1490	296	291	242
AF490259.3	1491	318	299	252
AF490259.3	1492	338	313	253
AF490259.3	1493	341	316	256
AF490259.3	1494	327	315	245
AF490259.3	1495	354	345	254
AF490259.3	1496	372	357	265
AF490259.3	1497	375	356	272
AF490259.3	1498	371	355	271
AF490259.3	1499	359	356	277
AF490259.3	1500	372	361	296
AF490259.3	1501	374	366	303
AF490259.3	1502	402	410	330
AF490259.3	1503	408	424	339
AF490259.3	1504	422	437	344
AF490259.3	1505	422	442	339
AF490259.3	1506	421	438	336
AF490259.3	1507	421	438	335
AF490259.3	1508	421	440	335
AF490259.3	1509	420	440	334
AF490259.3	1510	423	437	337
AF490259.3	1511	423	434	336
AF490259.3	1512	433	434	329
AF490259.3	1513	436	430	328
AF490259.3	1514	432	429	328
AF490259.3	1515	432	428	328
AF490259.3	1516	434	428	329
AF490259.3	1517	436	437	342
AF490259.3	1518	436	439	344
AF490259.3	1519	435	440	345
AF490259.3	1520	435	439	345
AF490259.3	1521	435	438	346
AF490259.3	1522	434	437	349
AF490259.3	1523	437	435	351
AF490259.3	1524	431	434	351
AF490259.3	1525	432	434	352
AF490259.3	1526	427	431	351
AF490259.3	1527	426	434	349
AF490259.3	1528	409	397	340
AF490259.3	1529	409	397	339
AF490259.3	1530	408	391	342
AF490259.3	1531	386	369	329
AF490259.3	1532	374	357	325
AF490259.3	1533	374	359	329
AF490259.3	1534	371	359	325
AF490259.3	1535	373	358	324
AF490259.3	1536	378	376	324
AF490259.3	1537	376	378	327
AF490259.3	1538	374	377	327
AF490259.3	1539	379	376	327
AF490259.3	1540	380	376	327
AF490259.3	1541	376	374	326
AF490259.3	1542	367	342	316
AF490259.3	1543	367	339	319
AF490259.3	1544	359	338	317
AF490259.3	1545	357	334	313
AF490259.3	1546	358	332	311
AF490259.3	1547	352	328	310
AF490259.3	1548	348	327	307
AF490259.3	1549	349	326	307
AF490259.3	1550	347	319	306
AF490259.3	1551	349	322	304
AF490259.3	1552	329	314	283
AF490259.3	1553	324	308	270
AF490259.3	1554	324	309	270
AF490259.3	1555	324	307	268
AF490259.3	1556	315	303	269
AF490259.3	1557	329	315	274
AF490259.3	1558	332	314	281
AF490259.3	1559	334	307	282
AF490259.3	1560	332	308	280
AF490259.3	1561	322	305	267
AF490259.3	1562	300	298	257
AF490259.3	1563	276	255	227
AF490259.3	1564	272	250	222
AF490259.3	1565	233	223	203
AF490259.3	1566	233	221	192
AF490259.3	1567	211	217	191
AF490259.3	1568	202	210	190
AF490259.3	1569	196	212	192
AF490259.3	1570	168	187	181
AF490259.3	1571	169	187	171
AF490259.3	1572	169	190	177
AF490259.3	1573	162	184	176
AF490259.3	1574	143	181	165
AF490259.3	1575	136	183	149
AF490259.3	1576	136	185	148
AF490259.3	1577	124	175	140
AF490259.3	1578	108	169	136
AF490259.3	1579	109	172	140
AF490259.3	1580	116	177	145
AF490259.3	1581	132	209	171
AF490259.3	1582	139	214	177
AF490259.3	1583	140	215	180
AF490259.3	1584	156	233	187
AF490259.3	1585	157	239	194
AF490259.3	1586	150	239	195
AF490259.3	1587	186	268	219
AF490259.3	1588	190	278	229
AF490259.3	1589	189	279	230
AF490259.3	1590	188	279	230
AF490259.3	1591	185	284	236
AF490259.3	1592	212	316	260
AF490259.3	1593	220	325	263
AF490259.3	1594	219	330	263
AF490259.3	1595	221	334	263
AF490259.3	1596	221	334	263
AF490259.3	1597	224	334	263
AF490259.3	1598	223	340	258
AF490259.3	1599	240	379	284
AF490259.3	1600	248	387	288
AF490259.3	1601	250	386	288
AF490259.3	1602	252	399	290
AF490259.3	1603	250	400	288
AF490259.3	1604	250	399	292
AF490259.3	1605	251	399	291
AF490259.3	1606	252	402	290
AF490259.3	1607	253	405	292
AF490259.3	1608	255	410	291
AF490259.3	1609	264	424	293
AF490259.3	1610	267	428	294
AF490259.3	1611	265	422	293
AF490259.3	1612	264	410	291
AF490259.3	1613	263	397	289
AF490259.3	1614	257	395	288
AF490259.3	1615	257	393	288
AF490259.3	1616	253	393	289
AF490259.3	1617	247	390	283
AF490259.3	1618	247	388	283
AF490259.3	1619	247	375	276
AF490259.3	1620	248	376	281
AF490259.3	1621	248	376	280
AF490259.3	1622	251	376	276
AF490259.3	1623	262	355	287
AF490259.3	1624	271	358	290
AF490259.3	1625	269	355	288
AF490259.3	1626	269	354	283
AF490259.3	1627	269	356	279
AF490259.3	1628	263	340	267
AF490259.3	1629	272	351	271
AF490259.3	1630	276	351	277
AF490259.3	1631	270	344	266
AF490259.3	1632	265	333	247
AF490259.3	1633	268	337	244
AF490259.3	1634	266	335	242
AF490259.3	1635	262	333	231
AF490259.3	1636	263	337	232
AF490259.3	1637	263	333	233
AF490259.3	1638	253	323	229
AF490259.3	1639	253	322	229
AF490259.3	1640	249	305	214
AF490259.3	1641	249	305	214
AF490259.3	1642	249	305	214
AF490259.3	1643	249	293	211
AF490259.3	1644	257	300	210
AF490259.3	1645	257	305	208
AF490259.3	1646	253	306	205
AF490259.3	1647	252	303	200
AF490259.3	1648	251	301	197
AF490259.3	1649	244	291	193
AF490259.3	1650	244	281	193
AF490259.3	1651	244	279	191
AF490259.3	1652	240	272	186
AF490259.3	1653	244	272	185
AF490259.3	1654	246	272	185
AF490259.3	1655	238	262	165
AF490259.3	1656	254	271	172
AF490259.3	1657	250	266	167
AF490259.3	1658	248	262	166
AF490259.3	1659	235	246	162
AF490259.3	1660	231	236	151
AF490259.3	1661	224	188	131
AF490259.3	1662	202	171	116
AF490259.3	1663	200	166	111
AF490259.3	1664	198	166	104
AF490259.3	1665	200	154	88
AF490259.3	1666	181	137	83
AF490259.3	1667	170	145	81
AF490259.3	1668	191	159	84
AF490259.3	1669	192	163	82
AF490259.3	1670	190	161	82
AF490259.3	1671	188	164	80
AF490259.3	1672	177	174	77
AF490259.3	1673	164	161	73
AF490259.3	1674	163	183	81
AF490259.3	1675	158	185	76
AF490259.3	1676	156	181	76
AF490259.3	1677	156	178	76
AF490259.3	1678	157	179	77
AF490259.3	1679	157	179	77
AF490259.3	1680	157	178	80
AF490259.3	1681	155	177	81
AF490259.3	1682	155	176	81
AF490259.3	1683	150	173	75
AF490259.3	1684	150	184	80
AF490259.3	1685	150	187	81
AF490259.3	1686	150	187	81
AF490259.3	1687	147	192	81
AF490259.3	1688	149	192	82
AF490259.3	1689	154	192	82
AF490259.3	1690	157	183	74
AF490259.3	1691	155	177	77
AF490259.3	1692	144	157	77
AF490259.3	1693	150	158	83
AF490259.3	1694	182	167	96
AF490259.3	1695	185	166	101
AF490259.3	1696	185	167	98
AF490259.3	1697	187	167	98
AF490259.3	1698	180	166	99
AF490259.3	1699	174	166	100
AF490259.3	1700	169	162	100
AF490259.3	1701	174	166	105
AF490259.3	1702	209	191	159
AF490259.3	1703	213	202	169
AF490259.3	1704	232	220	183
AF490259.3	1705	245	226	191
AF490259.3	1706	245	230	194
AF490259.3	1707	264	257	213
AF490259.3	1708	271	262	220
AF490259.3	1709	283	272	232
AF490259.3	1710	293	274	239
AF490259.3	1711	295	276	241
AF490259.3	1712	305	280	241
AF490259.3	1713	311	282	241
AF490259.3	1714	311	282	241
AF490259.3	1715	306	286	243
AF490259.3	1716	339	314	266
AF490259.3	1717	345	321	275
AF490259.3	1718	350	321	277
AF490259.3	1719	346	321	276
AF490259.3	1720	346	321	276
AF490259.3	1721	346	316	276
AF490259.3	1722	346	316	270
AF490259.3	1723	348	317	270
AF490259.3	1724	348	318	270
AF490259.3	1725	348	324	273
AF490259.3	1726	347	323	275
AF490259.3	1727	347	323	276
AF490259.3	1728	346	321	276
AF490259.3	1729	341	314	278
AF490259.3	1730	338	309	278
AF490259.3	1731	330	298	275
AF490259.3	1732	324	290	259
AF490259.3	1733	325	290	258
AF490259.3	1734	335	279	245
AF490259.3	1735	341	280	245
AF490259.3	1736	335	275	246
AF490259.3	1737	335	275	246
AF490259.3	1738	335	275	244
AF490259.3	1739	334	273	244
AF490259.3	1740	333	265	244
AF490259.3	1741	333	265	244
AF490259.3	1742	326	247	240
AF490259.3	1743	325	247	239
AF490259.3	1744	325	247	239
AF490259.3	1745	324	239	239
AF490259.3	1746	325	227	238
AF490259.3	1747	326	225	237
AF490259.3	1748	328	219	237
AF490259.3	1749	367	244	242
AF490259.3	1750	377	251	250
AF490259.3	1751	389	261	255
AF490259.3	1752	392	262	255
AF490259.3	1753	390	262	255
AF490259.3	1754	390	262	255
AF490259.3	1755	390	262	255
AF490259.3	1756	378	261	255
AF490259.3	1757	346	230	209
AF490259.3	1758	389	258	232
AF490259.3	1759	402	267	235
AF490259.3	1760	402	269	236
AF490259.3	1761	402	269	236
AF490259.3	1762	395	266	236
AF490259.3	1763	392	263	236
AF490259.3	1764	383	262	236
AF490259.3	1765	378	261	234
AF490259.3	1766	375	261	233
AF490259.3	1767	375	261	226
AF490259.3	1768	355	260	215
AF490259.3	1769	354	260	213
AF490259.3	1770	354	260	214
AF490259.3	1771	352	260	213
AF490259.3	1772	351	259	208
AF490259.3	1773	349	260	207
AF490259.3	1774	349	260	206
AF490259.3	1775	329	245	184
AF490259.3	1776	332	243	186
AF490259.3	1777	332	245	186
AF490259.3	1778	325	234	183
AF490259.3	1779	317	223	174
AF490259.3	1780	311	216	171
AF490259.3	1781	311	215	171
AF490259.3	1782	286	210	162
AF490259.3	1783	285	203	162
AF490259.3	1784	285	204	164
AF490259.3	1785	272	206	164
AF490259.3	1786	275	212	167
AF490259.3	1787	269	213	168
AF490259.3	1788	266	211	167
AF490259.3	1789	266	209	167
AF490259.3	1790	262	208	163
AF490259.3	1791	242	193	143
AF490259.3	1792	239	186	133
AF490259.3	1793	233	173	125
AF490259.3	1794	232	171	125
AF490259.3	1795	232	171	123
AF490259.3	1796	235	171	120
AF490259.3	1797	236	170	120
AF490259.3	1798	231	166	123
AF490259.3	1799	232	169	123
AF490259.3	1800	233	169	124
AF490259.3	1801	234	171	125
AF490259.3	1802	238	180	151
AF490259.3	1803	242	180	157
AF490259.3	1804	243	180	158
AF490259.3	1805	246	176	158
AF490259.3	1806	246	176	158
AF490259.3	1807	245	177	158
AF490259.3	1808	237	174	156
AF490259.3	1809	227	169	153
AF490259.3	1810	223	169	150
AF490259.3	1811	221	169	148
AF490259.3	1812	219	168	144
AF490259.3	1813	219	167	143
AF490259.3	1814	217	162	141
AF490259.3	1815	217	164	142
AF490259.3	1816	217	161	142
AF490259.3	1817	217	157	142
AF490259.3	1818	217	157	143
AF490259.3	1819	216	156	143
AF490259.3	1820	211	157	138
AF490259.3	1821	210	157	138
AF490259.3	1822	206	156	137
AF490259.3	1823	181	135	115
AF490259.3	1824	149	110	93
AF490259.3	1825	150	110	94
AF490259.3	1826	144	111	88
AF490259.3	1827	141	111	89
AF490259.3	1828	134	111	94
AF490259.3	1829	88	95	63
AF490259.3	1830	90	101	65
AF490259.3	1831	75	95	63
AF490259.3	1832	75	97	67
AF490259.3	1833	72	97	67
AF490259.3	1834	74	106	68
AF490259.3	1835	75	107	68
AF490259.3	1836	75	107	68
AF490259.3	1837	75	107	68
AF490259.3	1838	82	99	74
AF490259.3	1839	82	100	72
AF490259.3	1840	82	100	72
AF490259.3	1841	84	100	72
AF490259.3	1842	84	101	72
AF490259.3	1843	84	103	75
AF490259.3	1844	84	103	69
AF490259.3	1845	85	105	67
AF490259.3	1846	88	106	74
AF490259.3	1847	89	108	76
AF490259.3	1848	89	108	76
AF490259.3	1849	90	117	75
AF490259.3	1850	91	119	77
AF490259.3	1851	99	121	89
AF490259.3	1852	98	118	91
AF490259.3	1853	99	117	93
AF490259.3	1854	99	117	95
AF490259.3	1855	99	117	99
AF490259.3	1856	101	117	103
AF490259.3	1857	101	118	103
AF490259.3	1858	95	126	97
AF490259.3	1859	101	140	101
AF490259.3	1860	103	144	102
AF490259.3	1861	96	145	102
AF490259.3	1862	95	144	99
AF490259.3	1863	96	146	99
AF490259.3	1864	98	147	99
AF490259.3	1865	97	148	100
AF490259.3	1866	97	166	100
AF490259.3	1867	98	168	96
AF490259.3	1868	98	168	97
AF490259.3	1869	104	178	98
AF490259.3	1870	104	180	100
AF490259.3	1871	104	185	101
AF490259.3	1872	115	207	109
AF490259.3	1873	117	213	112
AF490259.3	1874	142	242	130
AF490259.3	1875	151	252	138
AF490259.3	1876	152	255	136
AF490259.3	1877	148	247	134
AF490259.3	1878	151	256	143
AF490259.3	1879	152	258	144
AF490259.3	1880	148	254	143
AF490259.3	1881	147	254	144
AF490259.3	1882	150	264	150
AF490259.3	1883	153	266	151
AF490259.3	1884	153	267	149
AF490259.3	1885	169	291	160
AF490259.3	1886	173	297	165
AF490259.3	1887	182	302	182
AF490259.3	1888	188	306	189
AF490259.3	1889	193	308	189
AF490259.3	1890	195	309	190
AF490259.3	1891	194	309	189
AF490259.3	1892	197	312	192
AF490259.3	1893	218	324	198
AF490259.3	1894	222	327	200
AF490259.3	1895	225	331	201
AF490259.3	1896	224	331	201
AF490259.3	1897	224	331	201
AF490259.3	1898	225	331	201
AF490259.3	1899	220	331	202
AF490259.3	1900	219	331	202
AF490259.3	1901	212	329	201
AF490259.3	1902	211	321	199
AF490259.3	1903	218	331	199
AF490259.3	1904	204	324	195
AF490259.3	1905	204	318	192
AF490259.3	1906	203	318	192
AF490259.3	1907	201	318	187
AF490259.3	1908	227	328	193
AF490259.3	1909	231	322	196
AF490259.3	1910	231	324	197
AF490259.3	1911	228	326	197
AF490259.3	1912	228	323	199
AF490259.3	1913	222	322	199
AF490259.3	1914	222	317	199
AF490259.3	1915	222	318	196
AF490259.3	1916	225	322	200
AF490259.3	1917	225	324	200
AF490259.3	1918	224	322	200
AF490259.3	1919	223	322	201
AF490259.3	1920	235	346	207
AF490259.3	1921	233	351	207
AF490259.3	1922	232	343	201
AF490259.3	1923	225	334	199
AF490259.3	1924	221	329	201
AF490259.3	1925	219	323	200
AF490259.3	1926	218	320	198
AF490259.3	1927	218	320	197
AF490259.3	1928	219	319	197
AF490259.3	1929	218	319	202
AF490259.3	1930	218	320	192
AF490259.3	1931	202	281	172
AF490259.3	1932	203	272	172
AF490259.3	1933	205	271	179
AF490259.3	1934	199	270	177
AF490259.3	1935	198	270	176
AF490259.3	1936	197	270	175
AF490259.3	1937	196	269	173
AF490259.3	1938	195	266	172
AF490259.3	1939	191	246	163
AF490259.3	1940	191	238	163
AF490259.3	1941	201	242	165
AF490259.3	1942	201	242	166
AF490259.3	1943	202	237	164
AF490259.3	1944	202	231	161
AF490259.3	1945	207	227	166
AF490259.3	1946	204	204	162
AF490259.3	1947	203	203	163
AF490259.3	1948	202	198	162
AF490259.3	1949	183	177	152
AF490259.3	1950	176	167	147
AF490259.3	1951	174	164	148
AF490259.3	1952	172	162	148
AF490259.3	1953	171	155	142
AF490259.3	1954	169	153	137
AF490259.3	1955	163	142	131
AF490259.3	1956	163	141	131
AF490259.3	1957	162	141	131
AF490259.3	1958	160	140	130
AF490259.3	1959	161	141	130
AF490259.3	1960	152	127	117
AF490259.3	1961	148	123	115
AF490259.3	1962	141	117	114
AF490259.3	1963	136	113	113
AF490259.3	1964	117	107	89
AF490259.3	1965	86	48	44
AF490259.3	1966	87	44	44
AF490259.3	1967	82	42	43
AF490259.3	1968	70	38	39
AF490259.3	1969	50	28	32
AF490259.3	1970	47	26	32
AF490259.3	1971	45	29	31
AF490259.3	1972	45	30	31
AF490259.3	1973	46	47	31
AF490259.3	1974	47	52	31
AF490259.3	1975	47	51	29
AF490259.3	1976	46	52	29
AF490259.3	1977	50	63	35
AF490259.3	1978	52	67	37
AF490259.3	1979	53	68	35
AF490259.3	1980	54	68	35
AF490259.3	1981	54	68	35
AF490259.3	1982	42	66	27
AF490259.3	1983	44	68	28
AF490259.3	1984	70	96	48
AF490259.3	1985	74	105	52
AF490259.3	1986	75	106	53
AF490259.3	1987	75	106	54
AF490259.3	1988	86	108	67
AF490259.3	1989	86	108	71
AF490259.3	1990	85	108	72
AF490259.3	1991	85	108	72
AF490259.3	1992	85	108	73
AF490259.3	1993	85	107	73
AF490259.3	1994	86	107	73
AF490259.3	1995	83	107	74
AF490259.3	1996	83	107	74
AF490259.3	1997	83	114	74
AF490259.3	1998	85	114	74
AF490259.3	1999	85	114	74
[truncated: 9,813 more rows]
