# Supplementary material for: DDX56 Binds to Chikungunya Virus RNA To Control Infection
Source: mBio. 2020 Oct 27;11(5):e02623-20. doi: 10.1128/mBio.02623-20 (PMC7593974; doi:10.1128/mBio.02623-20)
Supplement: TABLE S2 [file mBio.02623-20-st002.xls]

accession	position	CHIKV_1_minusStrand	CHIKV_2_minusStrand	CHIKV_3_minusStrand
AF490259.3	1	-0	-0	-0
AF490259.3	2	-0	-0	-0
AF490259.3	3	-0	-0	-0
AF490259.3	4	-0	-0	-0
AF490259.3	5	-0	-0	-0
AF490259.3	6	-0	-0	-0
AF490259.3	7	-0	-0	-0
AF490259.3	8	-0	-0	-0
AF490259.3	9	-0	-0	-0
AF490259.3	10	-0	-0	-0
AF490259.3	11	-0	-0	-0
AF490259.3	12	-0	-0	-0
AF490259.3	13	-0	-0	-0
AF490259.3	14	-0	-0	-0
AF490259.3	15	-0	-0	-1
AF490259.3	16	-0	-0	-1
AF490259.3	17	-0	-0	-1
AF490259.3	18	-0	-0	-1
AF490259.3	19	-0	-0	-1
AF490259.3	20	-0	-0	-1
AF490259.3	21	-0	-0	-1
AF490259.3	22	-1	-1	-1
AF490259.3	23	-1	-1	-1
AF490259.3	24	-1	-1	-1
AF490259.3	25	-1	-1	-1
AF490259.3	26	-1	-1	-1
AF490259.3	27	-1	-1	-1
AF490259.3	28	-1	-1	-1
AF490259.3	29	-1	-1	-1
AF490259.3	30	-1	-1	-1
AF490259.3	31	-1	-1	-1
AF490259.3	32	-1	-1	-1
AF490259.3	33	-1	-1	-1
AF490259.3	34	-1	-1	-1
AF490259.3	35	-1	-1	-1
AF490259.3	36	-1	-1	-1
AF490259.3	37	-1	-1	-1
AF490259.3	38	-1	-1	-1
AF490259.3	39	-1	-1	-1
AF490259.3	40	-1	-1	-1
AF490259.3	41	-1	-1	-1
AF490259.3	42	-1	-1	-1
AF490259.3	43	-1	-1	-1
AF490259.3	44	-1	-1	-1
AF490259.3	45	-1	-1	-1
AF490259.3	46	-1	-1	-1
AF490259.3	47	-1	-1	-1
AF490259.3	48	-1	-1	-1
AF490259.3	49	-1	-1	-1
AF490259.3	50	-1	-1	-1
AF490259.3	51	-1	-1	-1
AF490259.3	52	-1	-1	-1
AF490259.3	53	-1	-1	-1
AF490259.3	54	-1	-1	-1
AF490259.3	55	-1	-1	-1
AF490259.3	56	-1	-1	-1
AF490259.3	57	-2	-2	-1
AF490259.3	58	-2	-2	-1
AF490259.3	59	-2	-2	-1
AF490259.3	60	-2	-2	-1
AF490259.3	61	-2	-2	-1
AF490259.3	62	-2	-2	-1
AF490259.3	63	-2	-2	-1
AF490259.3	64	-2	-2	-1
AF490259.3	65	-2	-2	-1
AF490259.3	66	-2	-2	-1
AF490259.3	67	-2	-2	-1
AF490259.3	68	-2	-2	-1
AF490259.3	69	-2	-2	-1
AF490259.3	70	-2	-2	-1
AF490259.3	71	-2	-2	-1
AF490259.3	72	-2	-2	-1
AF490259.3	73	-2	-2	-1
AF490259.3	74	-2	-2	-1
AF490259.3	75	-2	-2	-1
AF490259.3	76	-2	-2	-0
AF490259.3	77	-2	-2	-0
AF490259.3	78	-2	-2	-0
AF490259.3	79	-2	-2	-0
AF490259.3	80	-2	-2	-0
AF490259.3	81	-2	-2	-0
AF490259.3	82	-2	-2	-0
AF490259.3	83	-2	-2	-0
AF490259.3	84	-2	-2	-0
AF490259.3	85	-2	-2	-0
AF490259.3	86	-2	-2	-0
AF490259.3	87	-2	-2	-0
AF490259.3	88	-2	-2	-0
AF490259.3	89	-2	-2	-0
AF490259.3	90	-1	-2	-0
AF490259.3	91	-1	-1	-0
AF490259.3	92	-1	-1	-0
AF490259.3	93	-1	-1	-0
AF490259.3	94	-1	-1	-0
AF490259.3	95	-1	-1	-0
AF490259.3	96	-1	-1	-0
AF490259.3	97	-0	-0	-0
AF490259.3	98	-0	-0	-0
AF490259.3	99	-0	-0	-0
AF490259.3	100	-0	-0	-0
AF490259.3	101	-0	-0	-0
AF490259.3	102	-0	-0	-0
AF490259.3	103	-0	-0	-0
AF490259.3	104	-0	-0	-0
AF490259.3	105	-0	-0	-0
AF490259.3	106	-0	-0	-0
AF490259.3	107	-0	-0	-0
AF490259.3	108	-0	-0	-0
AF490259.3	109	-0	-0	-0
AF490259.3	110	-0	-0	-0
AF490259.3	111	-0	-0	-0
AF490259.3	112	-0	-0	-0
AF490259.3	113	-0	-0	-0
AF490259.3	114	-0	-0	-0
AF490259.3	115	-0	-0	-0
AF490259.3	116	-0	-0	-0
AF490259.3	117	-0	-0	-0
AF490259.3	118	-0	-0	-0
AF490259.3	119	-0	-0	-0
AF490259.3	120	-0	-0	-0
AF490259.3	121	-0	-0	-0
AF490259.3	122	-0	-0	-0
AF490259.3	123	-0	-0	-0
AF490259.3	124	-0	-0	-0
AF490259.3	125	-0	-0	-0
AF490259.3	126	-0	-0	-0
AF490259.3	127	-0	-0	-0
AF490259.3	128	-0	-0	-0
AF490259.3	129	-0	-0	-0
AF490259.3	130	-0	-0	-0
AF490259.3	131	-0	-0	-0
AF490259.3	132	-0	-0	-0
AF490259.3	133	-0	-0	-0
AF490259.3	134	-0	-0	-0
AF490259.3	135	-0	-0	-0
AF490259.3	136	-0	-0	-0
AF490259.3	137	-0	-0	-0
AF490259.3	138	-0	-0	-0
AF490259.3	139	-0	-0	-0
AF490259.3	140	-0	-0	-0
AF490259.3	141	-0	-0	-0
AF490259.3	142	-0	-0	-0
AF490259.3	143	-0	-0	-0
AF490259.3	144	-0	-0	-0
AF490259.3	145	-0	-0	-0
AF490259.3	146	-0	-0	-0
AF490259.3	147	-0	-0	-0
AF490259.3	148	-0	-0	-0
AF490259.3	149	-0	-0	-0
AF490259.3	150	-0	-0	-0
AF490259.3	151	-0	-0	-0
AF490259.3	152	-0	-0	-0
AF490259.3	153	-0	-0	-0
AF490259.3	154	-0	-0	-0
AF490259.3	155	-0	-0	-0
AF490259.3	156	-0	-0	-0
AF490259.3	157	-0	-0	-0
AF490259.3	158	-0	-0	-0
AF490259.3	159	-0	-0	-0
AF490259.3	160	-0	-0	-0
AF490259.3	161	-0	-0	-0
AF490259.3	162	-0	-0	-0
AF490259.3	163	-0	-0	-0
AF490259.3	164	-0	-0	-0
AF490259.3	165	-0	-0	-0
AF490259.3	166	-0	-0	-0
AF490259.3	167	-0	-0	-0
AF490259.3	168	-0	-0	-0
AF490259.3	169	-0	-0	-0
AF490259.3	170	-0	-0	-0
AF490259.3	171	-0	-0	-0
AF490259.3	172	-0	-0	-0
AF490259.3	173	-0	-0	-0
AF490259.3	174	-0	-0	-0
AF490259.3	175	-0	-0	-0
AF490259.3	176	-0	-0	-0
AF490259.3	177	-0	-0	-0
AF490259.3	178	-0	-0	-0
AF490259.3	179	-0	-0	-0
AF490259.3	180	-0	-0	-0
AF490259.3	181	-0	-0	-0
AF490259.3	182	-0	-0	-0
AF490259.3	183	-0	-0	-0
AF490259.3	184	-0	-0	-0
AF490259.3	185	-0	-0	-0
AF490259.3	186	-0	-0	-0
AF490259.3	187	-0	-0	-0
AF490259.3	188	-0	-0	-0
AF490259.3	189	-0	-0	-0
AF490259.3	190	-0	-0	-0
AF490259.3	191	-0	-0	-0
AF490259.3	192	-0	-0	-0
AF490259.3	193	-0	-0	-0
AF490259.3	194	-0	-0	-0
AF490259.3	195	-0	-0	-0
AF490259.3	196	-0	-0	-0
AF490259.3	197	-0	-0	-0
AF490259.3	198	-0	-0	-0
AF490259.3	199	-0	-0	-0
AF490259.3	200	-0	-0	-0
AF490259.3	201	-0	-0	-0
AF490259.3	202	-0	-0	-0
AF490259.3	203	-0	-0	-0
AF490259.3	204	-0	-0	-0
AF490259.3	205	-0	-0	-0
AF490259.3	206	-0	-0	-0
AF490259.3	207	-0	-0	-0
AF490259.3	208	-0	-0	-0
AF490259.3	209	-0	-0	-0
AF490259.3	210	-0	-0	-0
AF490259.3	211	-0	-0	-0
AF490259.3	212	-0	-0	-0
AF490259.3	213	-0	-0	-0
AF490259.3	214	-0	-0	-0
AF490259.3	215	-0	-0	-0
AF490259.3	216	-0	-0	-0
AF490259.3	217	-0	-0	-0
AF490259.3	218	-0	-0	-0
AF490259.3	219	-0	-0	-0
AF490259.3	220	-0	-0	-0
AF490259.3	221	-0	-0	-0
AF490259.3	222	-0	-0	-0
AF490259.3	223	-0	-0	-0
AF490259.3	224	-0	-0	-0
AF490259.3	225	-0	-0	-0
AF490259.3	226	-0	-0	-0
AF490259.3	227	-0	-0	-0
AF490259.3	228	-0	-0	-0
AF490259.3	229	-0	-0	-0
AF490259.3	230	-0	-0	-0
AF490259.3	231	-0	-0	-0
AF490259.3	232	-0	-0	-0
AF490259.3	233	-0	-0	-0
AF490259.3	234	-0	-0	-0
AF490259.3	235	-0	-0	-0
AF490259.3	236	-0	-0	-0
AF490259.3	237	-0	-0	-0
AF490259.3	238	-0	-0	-0
AF490259.3	239	-0	-0	-0
AF490259.3	240	-0	-0	-0
AF490259.3	241	-0	-0	-0
AF490259.3	242	-0	-0	-0
AF490259.3	243	-0	-0	-0
AF490259.3	244	-0	-0	-0
AF490259.3	245	-0	-0	-0
AF490259.3	246	-0	-0	-0
AF490259.3	247	-0	-0	-0
AF490259.3	248	-0	-0	-0
AF490259.3	249	-0	-0	-0
AF490259.3	250	-0	-0	-0
AF490259.3	251	-0	-0	-0
AF490259.3	252	-0	-0	-0
AF490259.3	253	-0	-0	-0
AF490259.3	254	-0	-0	-0
AF490259.3	255	-0	-0	-0
AF490259.3	256	-0	-0	-0
AF490259.3	257	-0	-0	-0
AF490259.3	258	-0	-0	-0
AF490259.3	259	-0	-0	-0
AF490259.3	260	-0	-0	-0
AF490259.3	261	-0	-0	-0
AF490259.3	262	-0	-0	-0
AF490259.3	263	-0	-0	-0
AF490259.3	264	-0	-0	-0
AF490259.3	265	-0	-0	-0
AF490259.3	266	-0	-0	-0
AF490259.3	267	-0	-0	-0
AF490259.3	268	-0	-0	-0
AF490259.3	269	-0	-0	-0
AF490259.3	270	-0	-0	-0
AF490259.3	271	-0	-0	-0
AF490259.3	272	-0	-0	-0
AF490259.3	273	-0	-0	-0
AF490259.3	274	-0	-0	-0
AF490259.3	275	-0	-0	-0
AF490259.3	276	-0	-0	-0
AF490259.3	277	-0	-0	-0
AF490259.3	278	-0	-0	-0
AF490259.3	279	-0	-0	-0
AF490259.3	280	-0	-0	-0
AF490259.3	281	-0	-0	-0
AF490259.3	282	-0	-0	-0
AF490259.3	283	-0	-0	-0
AF490259.3	284	-0	-0	-0
AF490259.3	285	-0	-0	-0
AF490259.3	286	-0	-0	-0
AF490259.3	287	-0	-0	-0
AF490259.3	288	-0	-0	-0
AF490259.3	289	-0	-0	-0
AF490259.3	290	-0	-0	-0
AF490259.3	291	-0	-0	-0
AF490259.3	292	-0	-0	-0
AF490259.3	293	-0	-0	-0
AF490259.3	294	-0	-0	-0
AF490259.3	295	-0	-0	-0
AF490259.3	296	-0	-0	-0
AF490259.3	297	-0	-0	-0
AF490259.3	298	-0	-0	-0
AF490259.3	299	-0	-0	-0
AF490259.3	300	-0	-0	-0
AF490259.3	301	-0	-0	-0
AF490259.3	302	-0	-0	-0
AF490259.3	303	-0	-0	-0
AF490259.3	304	-0	-0	-0
AF490259.3	305	-0	-0	-0
AF490259.3	306	-0	-0	-0
AF490259.3	307	-0	-0	-0
AF490259.3	308	-0	-0	-0
AF490259.3	309	-0	-0	-0
AF490259.3	310	-0	-0	-0
AF490259.3	311	-0	-0	-0
AF490259.3	312	-0	-0	-0
AF490259.3	313	-0	-0	-0
AF490259.3	314	-0	-0	-0
AF490259.3	315	-0	-0	-0
AF490259.3	316	-0	-0	-0
AF490259.3	317	-0	-0	-0
AF490259.3	318	-0	-0	-0
AF490259.3	319	-0	-0	-0
AF490259.3	320	-0	-0	-0
AF490259.3	321	-0	-0	-0
AF490259.3	322	-0	-0	-0
AF490259.3	323	-0	-0	-0
AF490259.3	324	-0	-0	-0
AF490259.3	325	-0	-0	-0
AF490259.3	326	-0	-0	-0
AF490259.3	327	-0	-0	-0
AF490259.3	328	-0	-0	-0
AF490259.3	329	-0	-0	-0
AF490259.3	330	-0	-0	-0
AF490259.3	331	-0	-0	-0
AF490259.3	332	-0	-0	-0
AF490259.3	333	-0	-0	-0
AF490259.3	334	-0	-0	-0
AF490259.3	335	-0	-0	-0
AF490259.3	336	-0	-0	-0
AF490259.3	337	-0	-0	-0
AF490259.3	338	-0	-0	-0
AF490259.3	339	-0	-0	-0
AF490259.3	340	-0	-0	-0
AF490259.3	341	-0	-0	-0
AF490259.3	342	-0	-0	-0
AF490259.3	343	-0	-0	-0
AF490259.3	344	-0	-0	-0
AF490259.3	345	-0	-0	-0
AF490259.3	346	-0	-0	-0
AF490259.3	347	-0	-0	-0
AF490259.3	348	-0	-0	-0
AF490259.3	349	-0	-0	-0
AF490259.3	350	-0	-0	-0
AF490259.3	351	-0	-0	-0
AF490259.3	352	-0	-0	-0
AF490259.3	353	-0	-0	-0
AF490259.3	354	-0	-0	-0
AF490259.3	355	-0	-0	-0
AF490259.3	356	-0	-0	-0
AF490259.3	357	-0	-0	-0
AF490259.3	358	-0	-0	-0
AF490259.3	359	-0	-0	-0
AF490259.3	360	-0	-0	-0
AF490259.3	361	-0	-0	-0
AF490259.3	362	-0	-0	-0
AF490259.3	363	-0	-0	-0
AF490259.3	364	-0	-0	-0
AF490259.3	365	-0	-0	-0
AF490259.3	366	-0	-0	-0
AF490259.3	367	-0	-0	-0
AF490259.3	368	-0	-0	-0
AF490259.3	369	-0	-0	-0
AF490259.3	370	-0	-0	-0
AF490259.3	371	-0	-0	-0
AF490259.3	372	-0	-0	-0
AF490259.3	373	-0	-0	-0
AF490259.3	374	-0	-0	-0
AF490259.3	375	-0	-0	-0
AF490259.3	376	-0	-0	-0
AF490259.3	377	-0	-0	-0
AF490259.3	378	-0	-0	-0
AF490259.3	379	-0	-0	-0
AF490259.3	380	-0	-0	-0
AF490259.3	381	-0	-0	-0
AF490259.3	382	-0	-0	-0
AF490259.3	383	-0	-0	-0
AF490259.3	384	-0	-0	-0
AF490259.3	385	-0	-0	-0
AF490259.3	386	-0	-0	-0
AF490259.3	387	-0	-0	-0
AF490259.3	388	-0	-0	-0
AF490259.3	389	-0	-0	-0
AF490259.3	390	-0	-0	-0
AF490259.3	391	-0	-0	-0
AF490259.3	392	-0	-0	-0
AF490259.3	393	-0	-0	-0
AF490259.3	394	-0	-0	-0
AF490259.3	395	-0	-0	-0
AF490259.3	396	-0	-0	-0
AF490259.3	397	-0	-0	-0
AF490259.3	398	-0	-0	-0
AF490259.3	399	-0	-0	-0
AF490259.3	400	-0	-0	-0
AF490259.3	401	-0	-0	-0
AF490259.3	402	-0	-0	-0
AF490259.3	403	-0	-0	-0
AF490259.3	404	-0	-0	-0
AF490259.3	405	-0	-0	-0
AF490259.3	406	-0	-0	-0
AF490259.3	407	-0	-0	-0
AF490259.3	408	-0	-0	-0
AF490259.3	409	-0	-0	-0
AF490259.3	410	-0	-0	-0
AF490259.3	411	-0	-0	-0
AF490259.3	412	-0	-0	-0
AF490259.3	413	-0	-0	-0
AF490259.3	414	-0	-0	-0
AF490259.3	415	-0	-0	-0
AF490259.3	416	-0	-0	-0
AF490259.3	417	-0	-0	-0
AF490259.3	418	-0	-0	-0
AF490259.3	419	-0	-0	-0
AF490259.3	420	-0	-0	-0
AF490259.3	421	-0	-0	-0
AF490259.3	422	-0	-0	-0
AF490259.3	423	-0	-0	-0
AF490259.3	424	-0	-0	-0
AF490259.3	425	-0	-0	-0
AF490259.3	426	-0	-0	-0
AF490259.3	427	-0	-0	-0
AF490259.3	428	-0	-0	-0
AF490259.3	429	-0	-0	-0
AF490259.3	430	-0	-0	-0
AF490259.3	431	-0	-0	-0
AF490259.3	432	-0	-0	-0
AF490259.3	433	-0	-0	-0
AF490259.3	434	-0	-0	-0
AF490259.3	435	-0	-0	-0
AF490259.3	436	-0	-0	-0
AF490259.3	437	-0	-0	-0
AF490259.3	438	-0	-0	-0
AF490259.3	439	-0	-0	-0
AF490259.3	440	-0	-0	-0
AF490259.3	441	-0	-0	-0
AF490259.3	442	-0	-0	-0
AF490259.3	443	-0	-0	-0
AF490259.3	444	-0	-0	-0
AF490259.3	445	-0	-0	-0
AF490259.3	446	-0	-0	-0
AF490259.3	447	-0	-0	-0
AF490259.3	448	-0	-0	-0
AF490259.3	449	-0	-0	-0
AF490259.3	450	-0	-0	-0
AF490259.3	451	-0	-0	-0
AF490259.3	452	-0	-0	-0
AF490259.3	453	-0	-0	-0
AF490259.3	454	-0	-0	-0
AF490259.3	455	-0	-0	-0
AF490259.3	456	-0	-0	-0
AF490259.3	457	-0	-0	-0
AF490259.3	458	-0	-0	-0
AF490259.3	459	-0	-0	-0
AF490259.3	460	-0	-0	-0
AF490259.3	461	-0	-0	-0
AF490259.3	462	-0	-0	-0
AF490259.3	463	-0	-0	-0
AF490259.3	464	-0	-0	-0
AF490259.3	465	-0	-0	-0
AF490259.3	466	-0	-0	-0
AF490259.3	467	-0	-0	-0
AF490259.3	468	-0	-0	-0
AF490259.3	469	-0	-0	-0
AF490259.3	470	-0	-0	-0
AF490259.3	471	-0	-0	-0
AF490259.3	472	-0	-0	-0
AF490259.3	473	-0	-0	-0
AF490259.3	474	-0	-0	-0
AF490259.3	475	-0	-0	-0
AF490259.3	476	-0	-0	-0
AF490259.3	477	-0	-0	-0
AF490259.3	478	-0	-0	-0
AF490259.3	479	-0	-0	-0
AF490259.3	480	-0	-0	-0
AF490259.3	481	-0	-0	-0
AF490259.3	482	-0	-0	-0
AF490259.3	483	-0	-0	-0
AF490259.3	484	-0	-0	-0
AF490259.3	485	-0	-0	-0
AF490259.3	486	-0	-0	-0
AF490259.3	487	-0	-0	-0
AF490259.3	488	-0	-0	-0
AF490259.3	489	-0	-0	-0
AF490259.3	490	-0	-0	-0
AF490259.3	491	-0	-0	-0
AF490259.3	492	-0	-0	-0
AF490259.3	493	-0	-0	-0
AF490259.3	494	-0	-0	-0
AF490259.3	495	-0	-0	-0
AF490259.3	496	-0	-0	-0
AF490259.3	497	-0	-0	-0
AF490259.3	498	-0	-0	-0
AF490259.3	499	-0	-0	-0
AF490259.3	500	-0	-0	-0
AF490259.3	501	-0	-0	-0
AF490259.3	502	-0	-0	-0
AF490259.3	503	-0	-0	-0
AF490259.3	504	-0	-0	-0
AF490259.3	505	-0	-0	-0
AF490259.3	506	-0	-0	-0
AF490259.3	507	-0	-0	-0
AF490259.3	508	-0	-0	-0
AF490259.3	509	-0	-0	-0
AF490259.3	510	-0	-0	-0
AF490259.3	511	-0	-0	-0
AF490259.3	512	-0	-0	-0
AF490259.3	513	-0	-0	-0
AF490259.3	514	-0	-0	-0
AF490259.3	515	-0	-0	-0
AF490259.3	516	-0	-0	-0
AF490259.3	517	-0	-0	-0
AF490259.3	518	-0	-0	-0
AF490259.3	519	-0	-0	-0
AF490259.3	520	-0	-0	-0
AF490259.3	521	-0	-0	-0
AF490259.3	522	-0	-0	-0
AF490259.3	523	-0	-0	-0
AF490259.3	524	-0	-0	-0
AF490259.3	525	-0	-0	-0
AF490259.3	526	-0	-0	-0
AF490259.3	527	-0	-0	-0
AF490259.3	528	-0	-0	-0
AF490259.3	529	-0	-0	-0
AF490259.3	530	-0	-0	-0
AF490259.3	531	-0	-0	-0
AF490259.3	532	-0	-0	-0
AF490259.3	533	-0	-0	-0
AF490259.3	534	-0	-0	-0
AF490259.3	535	-0	-0	-0
AF490259.3	536	-0	-0	-0
AF490259.3	537	-0	-0	-0
AF490259.3	538	-0	-0	-0
AF490259.3	539	-0	-0	-0
AF490259.3	540	-0	-0	-0
AF490259.3	541	-0	-0	-0
AF490259.3	542	-0	-0	-0
AF490259.3	543	-0	-0	-0
AF490259.3	544	-0	-0	-0
AF490259.3	545	-0	-0	-0
AF490259.3	546	-0	-0	-0
AF490259.3	547	-0	-0	-0
AF490259.3	548	-0	-0	-0
AF490259.3	549	-0	-0	-0
AF490259.3	550	-0	-0	-0
AF490259.3	551	-0	-0	-0
AF490259.3	552	-0	-0	-0
AF490259.3	553	-0	-0	-0
AF490259.3	554	-0	-0	-0
AF490259.3	555	-0	-0	-0
AF490259.3	556	-0	-0	-0
AF490259.3	557	-0	-0	-0
AF490259.3	558	-0	-0	-0
AF490259.3	559	-0	-0	-0
AF490259.3	560	-0	-0	-0
AF490259.3	561	-0	-0	-0
AF490259.3	562	-0	-0	-0
AF490259.3	563	-0	-0	-0
AF490259.3	564	-0	-0	-0
AF490259.3	565	-0	-0	-0
AF490259.3	566	-0	-0	-0
AF490259.3	567	-0	-0	-0
AF490259.3	568	-0	-0	-0
AF490259.3	569	-0	-0	-0
AF490259.3	570	-0	-0	-0
AF490259.3	571	-0	-0	-0
AF490259.3	572	-0	-0	-0
AF490259.3	573	-0	-0	-0
AF490259.3	574	-0	-0	-0
AF490259.3	575	-0	-0	-0
AF490259.3	576	-0	-0	-0
AF490259.3	577	-0	-0	-0
AF490259.3	578	-0	-0	-0
AF490259.3	579	-0	-0	-0
AF490259.3	580	-0	-0	-0
AF490259.3	581	-0	-0	-0
AF490259.3	582	-0	-0	-0
AF490259.3	583	-0	-0	-0
AF490259.3	584	-0	-0	-0
AF490259.3	585	-0	-0	-0
AF490259.3	586	-0	-0	-0
AF490259.3	587	-0	-0	-0
AF490259.3	588	-0	-0	-0
AF490259.3	589	-0	-0	-0
AF490259.3	590	-0	-0	-0
AF490259.3	591	-0	-0	-0
AF490259.3	592	-0	-0	-0
AF490259.3	593	-0	-0	-0
AF490259.3	594	-0	-0	-0
AF490259.3	595	-0	-0	-0
AF490259.3	596	-0	-0	-0
AF490259.3	597	-0	-0	-0
AF490259.3	598	-0	-0	-0
AF490259.3	599	-0	-0	-0
AF490259.3	600	-0	-0	-0
AF490259.3	601	-0	-0	-0
AF490259.3	602	-0	-0	-0
AF490259.3	603	-0	-0	-0
AF490259.3	604	-0	-0	-0
AF490259.3	605	-0	-0	-0
AF490259.3	606	-0	-0	-0
AF490259.3	607	-0	-0	-0
AF490259.3	608	-0	-0	-0
AF490259.3	609	-0	-0	-0
AF490259.3	610	-0	-0	-0
AF490259.3	611	-0	-0	-0
AF490259.3	612	-0	-0	-0
AF490259.3	613	-0	-0	-0
AF490259.3	614	-0	-0	-0
AF490259.3	615	-0	-0	-0
AF490259.3	616	-0	-0	-0
AF490259.3	617	-0	-0	-0
AF490259.3	618	-0	-0	-0
AF490259.3	619	-0	-0	-0
AF490259.3	620	-0	-0	-0
AF490259.3	621	-0	-0	-0
AF490259.3	622	-0	-0	-0
AF490259.3	623	-0	-0	-0
AF490259.3	624	-0	-0	-0
AF490259.3	625	-0	-0	-0
AF490259.3	626	-0	-0	-0
AF490259.3	627	-0	-0	-0
AF490259.3	628	-0	-0	-0
AF490259.3	629	-0	-0	-0
AF490259.3	630	-0	-0	-0
AF490259.3	631	-0	-0	-0
AF490259.3	632	-0	-0	-0
AF490259.3	633	-0	-0	-0
AF490259.3	634	-0	-0	-0
AF490259.3	635	-0	-0	-0
AF490259.3	636	-0	-0	-0
AF490259.3	637	-0	-0	-0
AF490259.3	638	-0	-0	-0
AF490259.3	639	-0	-0	-0
AF490259.3	640	-0	-0	-0
AF490259.3	641	-0	-0	-0
AF490259.3	642	-0	-0	-0
AF490259.3	643	-0	-0	-0
AF490259.3	644	-0	-0	-0
AF490259.3	645	-0	-0	-0
AF490259.3	646	-0	-0	-0
AF490259.3	647	-0	-0	-0
AF490259.3	648	-0	-0	-0
AF490259.3	649	-0	-0	-0
AF490259.3	650	-0	-0	-0
AF490259.3	651	-0	-0	-0
AF490259.3	652	-0	-0	-0
AF490259.3	653	-0	-0	-0
AF490259.3	654	-0	-0	-0
AF490259.3	655	-0	-0	-0
AF490259.3	656	-0	-0	-0
AF490259.3	657	-0	-0	-0
AF490259.3	658	-0	-0	-0
AF490259.3	659	-0	-0	-0
AF490259.3	660	-0	-0	-0
AF490259.3	661	-0	-0	-0
AF490259.3	662	-0	-0	-0
AF490259.3	663	-0	-0	-0
AF490259.3	664	-0	-0	-0
AF490259.3	665	-0	-0	-0
AF490259.3	666	-0	-0	-0
AF490259.3	667	-0	-0	-0
AF490259.3	668	-0	-0	-0
AF490259.3	669	-0	-0	-0
AF490259.3	670	-0	-0	-0
AF490259.3	671	-0	-0	-0
AF490259.3	672	-0	-0	-0
AF490259.3	673	-0	-0	-0
AF490259.3	674	-0	-0	-0
AF490259.3	675	-0	-0	-0
AF490259.3	676	-0	-0	-0
AF490259.3	677	-0	-0	-0
AF490259.3	678	-0	-0	-0
AF490259.3	679	-0	-0	-0
AF490259.3	680	-0	-0	-0
AF490259.3	681	-0	-0	-0
AF490259.3	682	-0	-0	-0
AF490259.3	683	-0	-0	-0
AF490259.3	684	-0	-0	-0
AF490259.3	685	-0	-0	-0
AF490259.3	686	-0	-0	-0
AF490259.3	687	-0	-0	-0
AF490259.3	688	-0	-0	-0
AF490259.3	689	-0	-0	-0
AF490259.3	690	-0	-0	-0
AF490259.3	691	-0	-0	-0
AF490259.3	692	-0	-0	-0
AF490259.3	693	-0	-0	-0
AF490259.3	694	-0	-0	-0
AF490259.3	695	-0	-0	-0
AF490259.3	696	-0	-0	-0
AF490259.3	697	-0	-0	-0
AF490259.3	698	-0	-0	-0
AF490259.3	699	-0	-0	-0
AF490259.3	700	-0	-0	-0
AF490259.3	701	-0	-0	-0
AF490259.3	702	-0	-0	-0
AF490259.3	703	-0	-0	-0
AF490259.3	704	-0	-0	-0
AF490259.3	705	-0	-0	-0
AF490259.3	706	-0	-0	-0
AF490259.3	707	-0	-0	-0
AF490259.3	708	-0	-0	-0
AF490259.3	709	-0	-0	-0
AF490259.3	710	-0	-0	-0
AF490259.3	711	-0	-0	-0
AF490259.3	712	-0	-0	-0
AF490259.3	713	-0	-0	-0
AF490259.3	714	-0	-0	-0
AF490259.3	715	-0	-0	-0
AF490259.3	716	-0	-0	-0
AF490259.3	717	-0	-0	-0
AF490259.3	718	-0	-0	-0
AF490259.3	719	-0	-0	-0
AF490259.3	720	-0	-0	-0
AF490259.3	721	-0	-0	-0
AF490259.3	722	-0	-0	-0
AF490259.3	723	-0	-0	-0
AF490259.3	724	-0	-0	-0
AF490259.3	725	-0	-0	-0
AF490259.3	726	-0	-0	-0
AF490259.3	727	-0	-0	-0
AF490259.3	728	-0	-0	-0
AF490259.3	729	-0	-0	-0
AF490259.3	730	-0	-0	-0
AF490259.3	731	-0	-0	-0
AF490259.3	732	-0	-0	-0
AF490259.3	733	-0	-0	-0
AF490259.3	734	-0	-0	-0
AF490259.3	735	-0	-0	-0
AF490259.3	736	-0	-0	-0
AF490259.3	737	-0	-0	-0
AF490259.3	738	-0	-0	-0
AF490259.3	739	-0	-0	-0
AF490259.3	740	-0	-0	-0
AF490259.3	741	-0	-0	-0
AF490259.3	742	-0	-0	-0
AF490259.3	743	-0	-0	-0
AF490259.3	744	-0	-0	-0
AF490259.3	745	-0	-0	-0
AF490259.3	746	-0	-0	-0
AF490259.3	747	-0	-0	-0
AF490259.3	748	-0	-0	-0
AF490259.3	749	-0	-0	-0
AF490259.3	750	-0	-0	-0
AF490259.3	751	-0	-0	-0
AF490259.3	752	-0	-0	-0
AF490259.3	753	-0	-0	-0
AF490259.3	754	-0	-0	-0
AF490259.3	755	-0	-0	-0
AF490259.3	756	-0	-0	-0
AF490259.3	757	-0	-0	-0
AF490259.3	758	-0	-0	-0
AF490259.3	759	-0	-0	-0
AF490259.3	760	-0	-0	-0
AF490259.3	761	-0	-0	-0
AF490259.3	762	-0	-0	-0
AF490259.3	763	-0	-0	-0
AF490259.3	764	-0	-0	-0
AF490259.3	765	-0	-0	-0
AF490259.3	766	-0	-0	-0
AF490259.3	767	-0	-0	-0
AF490259.3	768	-0	-0	-0
AF490259.3	769	-0	-0	-0
AF490259.3	770	-0	-0	-0
AF490259.3	771	-0	-0	-0
AF490259.3	772	-0	-0	-0
AF490259.3	773	-0	-0	-0
AF490259.3	774	-0	-0	-0
AF490259.3	775	-0	-0	-0
AF490259.3	776	-0	-0	-0
AF490259.3	777	-0	-0	-0
AF490259.3	778	-0	-0	-0
AF490259.3	779	-0	-0	-0
AF490259.3	780	-0	-0	-0
AF490259.3	781	-0	-0	-0
AF490259.3	782	-0	-0	-0
AF490259.3	783	-0	-0	-0
AF490259.3	784	-0	-0	-0
AF490259.3	785	-0	-0	-0
AF490259.3	786	-0	-0	-0
AF490259.3	787	-0	-0	-0
AF490259.3	788	-0	-0	-0
AF490259.3	789	-0	-0	-0
AF490259.3	790	-0	-0	-0
AF490259.3	791	-0	-0	-0
AF490259.3	792	-0	-0	-0
AF490259.3	793	-0	-0	-0
AF490259.3	794	-0	-0	-0
AF490259.3	795	-0	-0	-0
AF490259.3	796	-0	-0	-0
AF490259.3	797	-0	-0	-0
AF490259.3	798	-0	-0	-0
AF490259.3	799	-0	-0	-0
AF490259.3	800	-0	-0	-0
AF490259.3	801	-0	-0	-0
AF490259.3	802	-0	-0	-0
AF490259.3	803	-0	-0	-0
AF490259.3	804	-0	-0	-0
AF490259.3	805	-0	-0	-0
AF490259.3	806	-0	-0	-0
AF490259.3	807	-0	-0	-0
AF490259.3	808	-0	-0	-0
AF490259.3	809	-0	-0	-0
AF490259.3	810	-0	-0	-0
AF490259.3	811	-0	-0	-0
AF490259.3	812	-0	-0	-0
AF490259.3	813	-0	-0	-0
AF490259.3	814	-0	-0	-0
AF490259.3	815	-0	-0	-0
AF490259.3	816	-0	-0	-0
AF490259.3	817	-0	-0	-0
AF490259.3	818	-0	-0	-0
AF490259.3	819	-0	-0	-0
AF490259.3	820	-0	-0	-0
AF490259.3	821	-0	-0	-0
AF490259.3	822	-0	-0	-0
AF490259.3	823	-0	-0	-0
AF490259.3	824	-0	-0	-0
AF490259.3	825	-0	-0	-0
AF490259.3	826	-0	-0	-0
AF490259.3	827	-0	-0	-0
AF490259.3	828	-0	-0	-0
AF490259.3	829	-0	-0	-0
AF490259.3	830	-0	-0	-0
AF490259.3	831	-0	-0	-0
AF490259.3	832	-0	-0	-0
AF490259.3	833	-0	-0	-0
AF490259.3	834	-0	-0	-0
AF490259.3	835	-0	-0	-0
AF490259.3	836	-0	-0	-0
AF490259.3	837	-0	-0	-0
AF490259.3	838	-0	-0	-0
AF490259.3	839	-0	-0	-0
AF490259.3	840	-0	-0	-0
AF490259.3	841	-0	-0	-0
AF490259.3	842	-0	-0	-0
AF490259.3	843	-0	-0	-0
AF490259.3	844	-0	-0	-0
AF490259.3	845	-0	-0	-0
AF490259.3	846	-0	-0	-0
AF490259.3	847	-0	-0	-0
AF490259.3	848	-0	-0	-0
AF490259.3	849	-0	-0	-0
AF490259.3	850	-0	-0	-0
AF490259.3	851	-0	-0	-0
AF490259.3	852	-0	-0	-0
AF490259.3	853	-0	-0	-0
AF490259.3	854	-0	-0	-0
AF490259.3	855	-0	-0	-0
AF490259.3	856	-0	-0	-0
AF490259.3	857	-0	-0	-0
AF490259.3	858	-0	-0	-0
AF490259.3	859	-0	-0	-0
AF490259.3	860	-0	-0	-0
AF490259.3	861	-0	-0	-0
AF490259.3	862	-0	-0	-0
AF490259.3	863	-0	-0	-0
AF490259.3	864	-0	-0	-0
AF490259.3	865	-0	-0	-0
AF490259.3	866	-0	-0	-0
AF490259.3	867	-0	-0	-0
AF490259.3	868	-0	-0	-0
AF490259.3	869	-0	-0	-0
AF490259.3	870	-0	-0	-0
AF490259.3	871	-0	-0	-0
AF490259.3	872	-0	-0	-0
AF490259.3	873	-0	-0	-0
AF490259.3	874	-0	-0	-0
AF490259.3	875	-0	-0	-0
AF490259.3	876	-0	-0	-0
AF490259.3	877	-0	-0	-0
AF490259.3	878	-0	-0	-0
AF490259.3	879	-0	-0	-0
AF490259.3	880	-0	-0	-0
AF490259.3	881	-0	-0	-0
AF490259.3	882	-0	-0	-0
AF490259.3	883	-0	-0	-0
AF490259.3	884	-0	-0	-0
AF490259.3	885	-0	-0	-0
AF490259.3	886	-0	-0	-0
AF490259.3	887	-0	-0	-0
AF490259.3	888	-0	-0	-0
AF490259.3	889	-0	-0	-0
AF490259.3	890	-0	-0	-0
AF490259.3	891	-0	-0	-0
AF490259.3	892	-0	-0	-0
AF490259.3	893	-0	-0	-0
AF490259.3	894	-0	-0	-0
AF490259.3	895	-0	-0	-0
AF490259.3	896	-0	-0	-0
AF490259.3	897	-0	-0	-0
AF490259.3	898	-0	-0	-0
AF490259.3	899	-0	-0	-0
AF490259.3	900	-0	-0	-0
AF490259.3	901	-0	-0	-0
AF490259.3	902	-0	-0	-0
AF490259.3	903	-0	-0	-0
AF490259.3	904	-0	-0	-0
AF490259.3	905	-0	-0	-0
AF490259.3	906	-0	-0	-0
AF490259.3	907	-0	-0	-0
AF490259.3	908	-0	-0	-0
AF490259.3	909	-0	-0	-0
AF490259.3	910	-0	-0	-0
AF490259.3	911	-0	-0	-0
AF490259.3	912	-0	-0	-0
AF490259.3	913	-0	-0	-0
AF490259.3	914	-0	-0	-0
AF490259.3	915	-0	-0	-0
AF490259.3	916	-0	-0	-0
AF490259.3	917	-0	-0	-0
AF490259.3	918	-0	-0	-0
AF490259.3	919	-0	-0	-0
AF490259.3	920	-0	-0	-0
AF490259.3	921	-0	-0	-0
AF490259.3	922	-0	-0	-0
AF490259.3	923	-0	-0	-0
AF490259.3	924	-0	-0	-0
AF490259.3	925	-0	-0	-0
AF490259.3	926	-0	-0	-0
AF490259.3	927	-0	-0	-0
AF490259.3	928	-0	-0	-0
AF490259.3	929	-0	-0	-0
AF490259.3	930	-0	-0	-0
AF490259.3	931	-0	-0	-0
AF490259.3	932	-0	-0	-0
AF490259.3	933	-0	-0	-0
AF490259.3	934	-0	-0	-0
AF490259.3	935	-0	-0	-0
AF490259.3	936	-0	-0	-0
AF490259.3	937	-0	-0	-0
AF490259.3	938	-0	-0	-0
AF490259.3	939	-0	-0	-0
AF490259.3	940	-0	-0	-0
AF490259.3	941	-0	-0	-0
AF490259.3	942	-0	-0	-0
AF490259.3	943	-0	-0	-0
AF490259.3	944	-0	-0	-0
AF490259.3	945	-0	-0	-0
AF490259.3	946	-0	-0	-0
AF490259.3	947	-0	-0	-0
AF490259.3	948	-0	-0	-0
AF490259.3	949	-0	-0	-0
AF490259.3	950	-0	-0	-0
AF490259.3	951	-0	-0	-0
AF490259.3	952	-0	-0	-0
AF490259.3	953	-0	-0	-0
AF490259.3	954	-0	-0	-0
AF490259.3	955	-0	-0	-0
AF490259.3	956	-0	-0	-0
AF490259.3	957	-0	-0	-0
AF490259.3	958	-0	-0	-0
AF490259.3	959	-0	-0	-0
AF490259.3	960	-0	-0	-0
AF490259.3	961	-0	-0	-0
AF490259.3	962	-0	-0	-0
AF490259.3	963	-0	-0	-0
AF490259.3	964	-0	-0	-0
AF490259.3	965	-0	-0	-0
AF490259.3	966	-0	-0	-0
AF490259.3	967	-0	-0	-0
AF490259.3	968	-0	-0	-0
AF490259.3	969	-0	-0	-0
AF490259.3	970	-0	-0	-0
AF490259.3	971	-0	-0	-0
AF490259.3	972	-0	-0	-0
AF490259.3	973	-0	-0	-0
AF490259.3	974	-0	-0	-0
AF490259.3	975	-0	-0	-0
AF490259.3	976	-0	-0	-0
AF490259.3	977	-0	-0	-0
AF490259.3	978	-0	-0	-0
AF490259.3	979	-0	-0	-0
AF490259.3	980	-0	-0	-0
AF490259.3	981	-0	-0	-0
AF490259.3	982	-0	-0	-0
AF490259.3	983	-0	-0	-0
AF490259.3	984	-0	-0	-0
AF490259.3	985	-0	-0	-0
AF490259.3	986	-0	-0	-0
AF490259.3	987	-0	-0	-0
AF490259.3	988	-0	-0	-0
AF490259.3	989	-0	-0	-0
AF490259.3	990	-0	-0	-0
AF490259.3	991	-0	-0	-0
AF490259.3	992	-0	-0	-0
AF490259.3	993	-0	-0	-0
AF490259.3	994	-0	-0	-0
AF490259.3	995	-0	-0	-0
AF490259.3	996	-0	-0	-0
AF490259.3	997	-0	-0	-0
AF490259.3	998	-0	-0	-0
AF490259.3	999	-0	-0	-0
AF490259.3	1000	-0	-0	-0
AF490259.3	1001	-0	-0	-0
AF490259.3	1002	-0	-0	-0
AF490259.3	1003	-0	-0	-0
AF490259.3	1004	-0	-0	-0
AF490259.3	1005	-0	-0	-0
AF490259.3	1006	-0	-0	-0
AF490259.3	1007	-0	-0	-0
AF490259.3	1008	-0	-0	-0
AF490259.3	1009	-0	-0	-0
AF490259.3	1010	-0	-0	-0
AF490259.3	1011	-0	-0	-0
AF490259.3	1012	-0	-0	-0
AF490259.3	1013	-0	-0	-0
AF490259.3	1014	-0	-0	-0
AF490259.3	1015	-0	-0	-0
AF490259.3	1016	-0	-0	-0
AF490259.3	1017	-0	-0	-0
AF490259.3	1018	-0	-0	-0
AF490259.3	1019	-0	-0	-0
AF490259.3	1020	-0	-0	-0
AF490259.3	1021	-0	-0	-0
AF490259.3	1022	-0	-0	-0
AF490259.3	1023	-0	-0	-0
AF490259.3	1024	-0	-0	-0
AF490259.3	1025	-0	-0	-0
AF490259.3	1026	-0	-0	-0
AF490259.3	1027	-0	-0	-0
AF490259.3	1028	-0	-0	-0
AF490259.3	1029	-0	-0	-0
AF490259.3	1030	-0	-0	-0
AF490259.3	1031	-0	-0	-0
AF490259.3	1032	-0	-0	-0
AF490259.3	1033	-0	-0	-0
AF490259.3	1034	-0	-0	-0
AF490259.3	1035	-0	-0	-0
AF490259.3	1036	-0	-0	-0
AF490259.3	1037	-0	-0	-0
AF490259.3	1038	-0	-0	-0
AF490259.3	1039	-0	-0	-0
AF490259.3	1040	-0	-0	-0
AF490259.3	1041	-0	-0	-0
AF490259.3	1042	-0	-0	-0
AF490259.3	1043	-0	-0	-0
AF490259.3	1044	-0	-0	-0
AF490259.3	1045	-0	-0	-0
AF490259.3	1046	-0	-0	-0
AF490259.3	1047	-0	-0	-0
AF490259.3	1048	-0	-0	-0
AF490259.3	1049	-0	-0	-0
AF490259.3	1050	-0	-0	-0
AF490259.3	1051	-0	-0	-0
AF490259.3	1052	-0	-0	-0
AF490259.3	1053	-0	-0	-0
AF490259.3	1054	-0	-0	-0
AF490259.3	1055	-0	-0	-0
AF490259.3	1056	-0	-0	-0
AF490259.3	1057	-0	-0	-0
AF490259.3	1058	-0	-0	-0
AF490259.3	1059	-0	-0	-0
AF490259.3	1060	-0	-0	-0
AF490259.3	1061	-0	-0	-0
AF490259.3	1062	-0	-0	-0
AF490259.3	1063	-0	-0	-0
AF490259.3	1064	-0	-0	-0
AF490259.3	1065	-0	-0	-0
AF490259.3	1066	-0	-0	-0
AF490259.3	1067	-0	-0	-0
AF490259.3	1068	-0	-0	-0
AF490259.3	1069	-0	-0	-0
AF490259.3	1070	-0	-0	-0
AF490259.3	1071	-0	-0	-0
AF490259.3	1072	-0	-0	-0
AF490259.3	1073	-0	-0	-0
AF490259.3	1074	-0	-0	-0
AF490259.3	1075	-0	-0	-0
AF490259.3	1076	-0	-0	-0
AF490259.3	1077	-0	-0	-0
AF490259.3	1078	-0	-0	-0
AF490259.3	1079	-0	-0	-0
AF490259.3	1080	-0	-0	-0
AF490259.3	1081	-0	-0	-0
AF490259.3	1082	-0	-0	-0
AF490259.3	1083	-0	-0	-0
AF490259.3	1084	-0	-0	-0
AF490259.3	1085	-0	-0	-0
AF490259.3	1086	-0	-0	-0
AF490259.3	1087	-0	-0	-0
AF490259.3	1088	-0	-0	-0
AF490259.3	1089	-0	-0	-0
AF490259.3	1090	-0	-0	-0
AF490259.3	1091	-0	-0	-0
AF490259.3	1092	-0	-0	-0
AF490259.3	1093	-0	-0	-0
AF490259.3	1094	-0	-0	-0
AF490259.3	1095	-0	-0	-0
AF490259.3	1096	-0	-0	-0
AF490259.3	1097	-0	-0	-0
AF490259.3	1098	-0	-0	-0
AF490259.3	1099	-0	-0	-0
AF490259.3	1100	-0	-0	-0
AF490259.3	1101	-0	-0	-0
AF490259.3	1102	-0	-0	-0
AF490259.3	1103	-0	-0	-0
AF490259.3	1104	-0	-0	-0
AF490259.3	1105	-0	-0	-0
AF490259.3	1106	-0	-0	-0
AF490259.3	1107	-0	-0	-0
AF490259.3	1108	-0	-0	-0
AF490259.3	1109	-0	-0	-0
AF490259.3	1110	-0	-0	-0
AF490259.3	1111	-0	-0	-0
AF490259.3	1112	-0	-0	-0
AF490259.3	1113	-0	-0	-0
AF490259.3	1114	-0	-0	-0
AF490259.3	1115	-0	-0	-0
AF490259.3	1116	-0	-0	-0
AF490259.3	1117	-0	-0	-0
AF490259.3	1118	-0	-0	-0
AF490259.3	1119	-0	-0	-0
AF490259.3	1120	-0	-0	-0
AF490259.3	1121	-0	-0	-0
AF490259.3	1122	-0	-0	-0
AF490259.3	1123	-0	-0	-0
AF490259.3	1124	-0	-0	-0
AF490259.3	1125	-0	-0	-0
AF490259.3	1126	-0	-0	-0
AF490259.3	1127	-0	-0	-0
AF490259.3	1128	-0	-0	-0
AF490259.3	1129	-0	-0	-0
AF490259.3	1130	-0	-0	-0
AF490259.3	1131	-0	-0	-0
AF490259.3	1132	-1	-0	-0
AF490259.3	1133	-1	-0	-0
AF490259.3	1134	-1	-0	-0
AF490259.3	1135	-1	-0	-0
AF490259.3	1136	-1	-0	-0
AF490259.3	1137	-1	-0	-0
AF490259.3	1138	-1	-0	-0
AF490259.3	1139	-1	-0	-0
AF490259.3	1140	-1	-0	-0
AF490259.3	1141	-1	-0	-0
AF490259.3	1142	-1	-0	-0
AF490259.3	1143	-1	-0	-0
AF490259.3	1144	-1	-0	-0
AF490259.3	1145	-1	-0	-0
AF490259.3	1146	-1	-0	-0
AF490259.3	1147	-1	-0	-0
AF490259.3	1148	-1	-0	-0
AF490259.3	1149	-1	-0	-0
AF490259.3	1150	-1	-0	-0
AF490259.3	1151	-1	-0	-0
AF490259.3	1152	-1	-0	-0
AF490259.3	1153	-1	-0	-0
AF490259.3	1154	-1	-0	-0
AF490259.3	1155	-1	-0	-0
AF490259.3	1156	-1	-0	-0
AF490259.3	1157	-1	-0	-0
AF490259.3	1158	-1	-0	-0
AF490259.3	1159	-1	-0	-0
AF490259.3	1160	-1	-0	-0
AF490259.3	1161	-1	-0	-0
AF490259.3	1162	-1	-0	-0
AF490259.3	1163	-1	-0	-0
AF490259.3	1164	-1	-0	-0
AF490259.3	1165	-1	-0	-0
AF490259.3	1166	-1	-0	-0
AF490259.3	1167	-1	-0	-0
AF490259.3	1168	-1	-0	-0
AF490259.3	1169	-1	-0	-0
AF490259.3	1170	-1	-0	-0
AF490259.3	1171	-1	-0	-0
AF490259.3	1172	-1	-0	-0
AF490259.3	1173	-1	-0	-0
AF490259.3	1174	-1	-0	-0
AF490259.3	1175	-1	-0	-0
AF490259.3	1176	-1	-0	-0
AF490259.3	1177	-1	-0	-0
AF490259.3	1178	-1	-0	-0
AF490259.3	1179	-1	-0	-0
AF490259.3	1180	-1	-0	-0
AF490259.3	1181	-1	-0	-0
AF490259.3	1182	-1	-0	-0
AF490259.3	1183	-1	-0	-0
AF490259.3	1184	-1	-0	-0
AF490259.3	1185	-1	-0	-0
AF490259.3	1186	-1	-0	-0
AF490259.3	1187	-1	-0	-0
AF490259.3	1188	-1	-0	-0
AF490259.3	1189	-1	-0	-0
AF490259.3	1190	-1	-0	-0
AF490259.3	1191	-1	-0	-0
AF490259.3	1192	-1	-0	-0
AF490259.3	1193	-1	-0	-0
AF490259.3	1194	-1	-0	-0
AF490259.3	1195	-1	-0	-0
AF490259.3	1196	-1	-0	-0
AF490259.3	1197	-1	-0	-0
AF490259.3	1198	-1	-0	-0
AF490259.3	1199	-1	-0	-0
AF490259.3	1200	-1	-0	-0
AF490259.3	1201	-1	-0	-0
AF490259.3	1202	-1	-0	-0
AF490259.3	1203	-1	-0	-0
AF490259.3	1204	-1	-0	-0
AF490259.3	1205	-1	-0	-0
AF490259.3	1206	-1	-0	-0
AF490259.3	1207	-0	-0	-0
AF490259.3	1208	-0	-0	-0
AF490259.3	1209	-0	-0	-0
AF490259.3	1210	-0	-0	-0
AF490259.3	1211	-0	-0	-0
AF490259.3	1212	-0	-0	-0
AF490259.3	1213	-0	-0	-0
AF490259.3	1214	-0	-0	-0
AF490259.3	1215	-0	-0	-0
AF490259.3	1216	-0	-0	-0
AF490259.3	1217	-0	-0	-0
AF490259.3	1218	-0	-0	-0
AF490259.3	1219	-0	-0	-0
AF490259.3	1220	-0	-0	-0
AF490259.3	1221	-0	-0	-0
AF490259.3	1222	-0	-0	-0
AF490259.3	1223	-0	-0	-0
AF490259.3	1224	-0	-0	-0
AF490259.3	1225	-0	-0	-0
AF490259.3	1226	-0	-0	-0
AF490259.3	1227	-0	-0	-0
AF490259.3	1228	-0	-0	-0
AF490259.3	1229	-0	-0	-0
AF490259.3	1230	-0	-0	-0
AF490259.3	1231	-0	-0	-0
AF490259.3	1232	-0	-0	-0
AF490259.3	1233	-0	-0	-0
AF490259.3	1234	-0	-0	-0
AF490259.3	1235	-0	-0	-0
AF490259.3	1236	-0	-0	-0
AF490259.3	1237	-0	-0	-0
AF490259.3	1238	-0	-0	-0
AF490259.3	1239	-0	-0	-0
AF490259.3	1240	-0	-0	-0
AF490259.3	1241	-0	-0	-0
AF490259.3	1242	-0	-0	-0
AF490259.3	1243	-0	-0	-0
AF490259.3	1244	-0	-0	-0
AF490259.3	1245	-0	-0	-0
AF490259.3	1246	-0	-0	-0
AF490259.3	1247	-0	-0	-0
AF490259.3	1248	-0	-0	-0
AF490259.3	1249	-0	-0	-0
AF490259.3	1250	-0	-0	-0
AF490259.3	1251	-0	-0	-0
AF490259.3	1252	-0	-0	-0
AF490259.3	1253	-0	-0	-0
AF490259.3	1254	-0	-0	-0
AF490259.3	1255	-0	-0	-0
AF490259.3	1256	-0	-0	-0
AF490259.3	1257	-0	-0	-0
AF490259.3	1258	-0	-0	-0
AF490259.3	1259	-0	-0	-0
AF490259.3	1260	-0	-0	-0
AF490259.3	1261	-0	-0	-0
AF490259.3	1262	-0	-0	-0
AF490259.3	1263	-0	-0	-0
AF490259.3	1264	-0	-0	-0
AF490259.3	1265	-0	-0	-0
AF490259.3	1266	-0	-0	-0
AF490259.3	1267	-0	-0	-0
AF490259.3	1268	-0	-0	-0
AF490259.3	1269	-0	-0	-0
AF490259.3	1270	-0	-0	-0
AF490259.3	1271	-0	-0	-0
AF490259.3	1272	-0	-0	-0
AF490259.3	1273	-0	-0	-0
AF490259.3	1274	-0	-0	-0
AF490259.3	1275	-0	-0	-0
AF490259.3	1276	-0	-0	-0
AF490259.3	1277	-0	-0	-0
AF490259.3	1278	-0	-0	-0
AF490259.3	1279	-0	-0	-0
AF490259.3	1280	-0	-0	-0
AF490259.3	1281	-0	-0	-0
AF490259.3	1282	-0	-0	-0
AF490259.3	1283	-0	-0	-0
AF490259.3	1284	-0	-0	-0
AF490259.3	1285	-0	-0	-0
AF490259.3	1286	-0	-0	-0
AF490259.3	1287	-0	-0	-0
AF490259.3	1288	-0	-0	-0
AF490259.3	1289	-0	-0	-0
AF490259.3	1290	-0	-0	-0
AF490259.3	1291	-0	-0	-0
AF490259.3	1292	-0	-0	-0
AF490259.3	1293	-0	-0	-0
AF490259.3	1294	-0	-0	-0
AF490259.3	1295	-0	-0	-0
AF490259.3	1296	-0	-0	-0
AF490259.3	1297	-0	-0	-0
AF490259.3	1298	-0	-0	-0
AF490259.3	1299	-0	-0	-0
AF490259.3	1300	-0	-0	-0
AF490259.3	1301	-0	-0	-0
AF490259.3	1302	-0	-0	-0
AF490259.3	1303	-0	-0	-0
AF490259.3	1304	-0	-0	-0
AF490259.3	1305	-0	-0	-0
AF490259.3	1306	-0	-0	-0
AF490259.3	1307	-0	-0	-0
AF490259.3	1308	-0	-0	-0
AF490259.3	1309	-0	-0	-0
AF490259.3	1310	-0	-0	-0
AF490259.3	1311	-0	-0	-0
AF490259.3	1312	-0	-0	-0
AF490259.3	1313	-0	-0	-0
AF490259.3	1314	-0	-0	-0
AF490259.3	1315	-0	-0	-0
AF490259.3	1316	-0	-0	-0
AF490259.3	1317	-0	-0	-0
AF490259.3	1318	-0	-0	-0
AF490259.3	1319	-0	-0	-0
AF490259.3	1320	-0	-0	-0
AF490259.3	1321	-0	-0	-0
AF490259.3	1322	-0	-0	-0
AF490259.3	1323	-0	-0	-0
AF490259.3	1324	-0	-0	-0
AF490259.3	1325	-0	-0	-0
AF490259.3	1326	-0	-0	-0
AF490259.3	1327	-0	-0	-0
AF490259.3	1328	-0	-0	-0
AF490259.3	1329	-0	-0	-0
AF490259.3	1330	-0	-0	-0
AF490259.3	1331	-0	-0	-0
AF490259.3	1332	-0	-0	-0
AF490259.3	1333	-0	-0	-0
AF490259.3	1334	-0	-0	-0
AF490259.3	1335	-0	-0	-0
AF490259.3	1336	-0	-0	-0
AF490259.3	1337	-0	-0	-0
AF490259.3	1338	-0	-0	-0
AF490259.3	1339	-0	-0	-0
AF490259.3	1340	-0	-0	-0
AF490259.3	1341	-0	-0	-0
AF490259.3	1342	-0	-0	-0
AF490259.3	1343	-0	-0	-0
AF490259.3	1344	-0	-0	-0
AF490259.3	1345	-0	-0	-0
AF490259.3	1346	-0	-0	-0
AF490259.3	1347	-0	-0	-0
AF490259.3	1348	-0	-0	-0
AF490259.3	1349	-0	-0	-0
AF490259.3	1350	-0	-0	-0
AF490259.3	1351	-0	-0	-0
AF490259.3	1352	-0	-0	-0
AF490259.3	1353	-0	-0	-0
AF490259.3	1354	-0	-0	-0
AF490259.3	1355	-0	-0	-0
AF490259.3	1356	-0	-0	-0
AF490259.3	1357	-0	-0	-0
AF490259.3	1358	-0	-0	-0
AF490259.3	1359	-0	-0	-0
AF490259.3	1360	-0	-0	-0
AF490259.3	1361	-0	-0	-0
AF490259.3	1362	-0	-0	-0
AF490259.3	1363	-0	-0	-0
AF490259.3	1364	-0	-0	-0
AF490259.3	1365	-0	-0	-0
AF490259.3	1366	-0	-0	-0
AF490259.3	1367	-0	-0	-0
AF490259.3	1368	-0	-0	-0
AF490259.3	1369	-0	-0	-0
AF490259.3	1370	-0	-0	-0
AF490259.3	1371	-0	-0	-0
AF490259.3	1372	-0	-0	-0
AF490259.3	1373	-0	-0	-0
AF490259.3	1374	-0	-0	-0
AF490259.3	1375	-0	-0	-0
AF490259.3	1376	-0	-0	-0
AF490259.3	1377	-0	-0	-0
AF490259.3	1378	-0	-0	-0
AF490259.3	1379	-0	-0	-0
AF490259.3	1380	-0	-0	-0
AF490259.3	1381	-0	-0	-0
AF490259.3	1382	-0	-0	-0
AF490259.3	1383	-0	-0	-0
AF490259.3	1384	-0	-0	-0
AF490259.3	1385	-0	-0	-0
AF490259.3	1386	-0	-0	-0
AF490259.3	1387	-0	-0	-0
AF490259.3	1388	-0	-0	-0
AF490259.3	1389	-0	-0	-0
AF490259.3	1390	-0	-0	-0
AF490259.3	1391	-0	-0	-0
AF490259.3	1392	-0	-0	-0
AF490259.3	1393	-0	-0	-0
AF490259.3	1394	-0	-0	-0
AF490259.3	1395	-0	-0	-0
AF490259.3	1396	-0	-0	-0
AF490259.3	1397	-0	-0	-0
AF490259.3	1398	-0	-0	-0
AF490259.3	1399	-0	-0	-0
AF490259.3	1400	-0	-0	-0
AF490259.3	1401	-0	-0	-0
AF490259.3	1402	-0	-0	-0
AF490259.3	1403	-0	-0	-0
AF490259.3	1404	-0	-0	-0
AF490259.3	1405	-0	-0	-0
AF490259.3	1406	-0	-0	-0
AF490259.3	1407	-0	-0	-0
AF490259.3	1408	-0	-0	-0
AF490259.3	1409	-0	-0	-0
AF490259.3	1410	-0	-0	-0
AF490259.3	1411	-0	-0	-0
AF490259.3	1412	-0	-0	-0
AF490259.3	1413	-0	-0	-0
AF490259.3	1414	-0	-0	-0
AF490259.3	1415	-0	-0	-0
AF490259.3	1416	-0	-0	-0
AF490259.3	1417	-0	-0	-0
AF490259.3	1418	-0	-0	-0
AF490259.3	1419	-0	-0	-0
AF490259.3	1420	-0	-0	-0
AF490259.3	1421	-0	-0	-0
AF490259.3	1422	-0	-0	-0
AF490259.3	1423	-0	-0	-0
AF490259.3	1424	-0	-0	-0
AF490259.3	1425	-0	-0	-0
AF490259.3	1426	-0	-0	-0
AF490259.3	1427	-0	-0	-0
AF490259.3	1428	-0	-0	-0
AF490259.3	1429	-0	-0	-0
AF490259.3	1430	-0	-0	-0
AF490259.3	1431	-0	-0	-0
AF490259.3	1432	-0	-0	-0
AF490259.3	1433	-0	-0	-0
AF490259.3	1434	-0	-0	-0
AF490259.3	1435	-0	-0	-0
AF490259.3	1436	-0	-0	-0
AF490259.3	1437	-0	-0	-0
AF490259.3	1438	-0	-0	-0
AF490259.3	1439	-0	-0	-0
AF490259.3	1440	-0	-0	-0
AF490259.3	1441	-0	-0	-0
AF490259.3	1442	-0	-0	-0
AF490259.3	1443	-0	-0	-0
AF490259.3	1444	-0	-0	-0
AF490259.3	1445	-0	-0	-0
AF490259.3	1446	-0	-0	-0
AF490259.3	1447	-0	-0	-0
AF490259.3	1448	-0	-0	-0
AF490259.3	1449	-0	-0	-0
AF490259.3	1450	-0	-0	-0
AF490259.3	1451	-0	-0	-0
AF490259.3	1452	-0	-0	-0
AF490259.3	1453	-0	-0	-0
AF490259.3	1454	-0	-0	-0
AF490259.3	1455	-0	-0	-0
AF490259.3	1456	-0	-0	-0
AF490259.3	1457	-0	-0	-0
AF490259.3	1458	-0	-0	-0
AF490259.3	1459	-0	-0	-0
AF490259.3	1460	-0	-0	-0
AF490259.3	1461	-0	-0	-0
AF490259.3	1462	-0	-0	-0
AF490259.3	1463	-0	-0	-0
AF490259.3	1464	-0	-0	-0
AF490259.3	1465	-0	-0	-0
AF490259.3	1466	-0	-0	-0
AF490259.3	1467	-0	-0	-0
AF490259.3	1468	-0	-0	-0
AF490259.3	1469	-0	-0	-0
AF490259.3	1470	-0	-0	-0
AF490259.3	1471	-0	-0	-0
AF490259.3	1472	-0	-0	-0
AF490259.3	1473	-0	-0	-0
AF490259.3	1474	-0	-0	-0
AF490259.3	1475	-0	-0	-0
AF490259.3	1476	-0	-0	-0
AF490259.3	1477	-0	-0	-0
AF490259.3	1478	-0	-0	-0
AF490259.3	1479	-0	-0	-0
AF490259.3	1480	-0	-0	-0
AF490259.3	1481	-0	-0	-0
AF490259.3	1482	-0	-0	-0
AF490259.3	1483	-0	-0	-0
AF490259.3	1484	-0	-0	-0
AF490259.3	1485	-0	-0	-0
AF490259.3	1486	-0	-0	-0
AF490259.3	1487	-0	-0	-0
AF490259.3	1488	-0	-0	-0
AF490259.3	1489	-0	-0	-0
AF490259.3	1490	-0	-0	-0
AF490259.3	1491	-0	-0	-0
AF490259.3	1492	-0	-0	-0
AF490259.3	1493	-0	-0	-0
AF490259.3	1494	-0	-0	-0
AF490259.3	1495	-0	-0	-0
AF490259.3	1496	-0	-0	-0
AF490259.3	1497	-0	-0	-0
AF490259.3	1498	-0	-0	-0
AF490259.3	1499	-0	-0	-0
AF490259.3	1500	-0	-0	-0
AF490259.3	1501	-0	-0	-0
AF490259.3	1502	-0	-0	-0
AF490259.3	1503	-0	-0	-0
AF490259.3	1504	-0	-0	-0
AF490259.3	1505	-0	-0	-0
AF490259.3	1506	-0	-0	-0
AF490259.3	1507	-0	-0	-0
AF490259.3	1508	-0	-0	-0
AF490259.3	1509	-0	-0	-0
AF490259.3	1510	-0	-0	-0
AF490259.3	1511	-0	-0	-0
AF490259.3	1512	-0	-0	-0
AF490259.3	1513	-0	-0	-0
AF490259.3	1514	-0	-0	-0
AF490259.3	1515	-0	-0	-0
AF490259.3	1516	-0	-0	-0
AF490259.3	1517	-0	-0	-0
AF490259.3	1518	-0	-0	-0
AF490259.3	1519	-0	-0	-0
AF490259.3	1520	-0	-0	-0
AF490259.3	1521	-0	-0	-0
AF490259.3	1522	-0	-0	-0
AF490259.3	1523	-0	-0	-0
AF490259.3	1524	-0	-0	-0
AF490259.3	1525	-0	-0	-0
AF490259.3	1526	-0	-0	-0
AF490259.3	1527	-0	-0	-0
AF490259.3	1528	-0	-0	-0
AF490259.3	1529	-0	-0	-0
AF490259.3	1530	-0	-0	-0
AF490259.3	1531	-0	-0	-0
AF490259.3	1532	-0	-0	-0
AF490259.3	1533	-0	-0	-0
AF490259.3	1534	-0	-0	-0
AF490259.3	1535	-0	-0	-0
AF490259.3	1536	-0	-0	-0
AF490259.3	1537	-0	-0	-0
AF490259.3	1538	-0	-0	-0
AF490259.3	1539	-0	-0	-0
AF490259.3	1540	-0	-0	-0
AF490259.3	1541	-0	-0	-0
AF490259.3	1542	-0	-0	-0
AF490259.3	1543	-0	-0	-0
AF490259.3	1544	-0	-0	-0
AF490259.3	1545	-0	-0	-0
AF490259.3	1546	-0	-0	-0
AF490259.3	1547	-0	-0	-0
AF490259.3	1548	-0	-0	-0
AF490259.3	1549	-0	-0	-0
AF490259.3	1550	-0	-0	-0
AF490259.3	1551	-0	-0	-0
AF490259.3	1552	-0	-0	-0
AF490259.3	1553	-0	-0	-0
AF490259.3	1554	-0	-0	-0
AF490259.3	1555	-0	-0	-0
AF490259.3	1556	-0	-0	-0
AF490259.3	1557	-0	-0	-0
AF490259.3	1558	-0	-0	-0
AF490259.3	1559	-0	-0	-0
AF490259.3	1560	-0	-0	-0
AF490259.3	1561	-0	-0	-0
AF490259.3	1562	-0	-0	-0
AF490259.3	1563	-0	-0	-0
AF490259.3	1564	-0	-0	-0
AF490259.3	1565	-0	-0	-0
AF490259.3	1566	-0	-0	-0
AF490259.3	1567	-0	-0	-0
AF490259.3	1568	-0	-0	-0
AF490259.3	1569	-0	-0	-0
AF490259.3	1570	-0	-0	-0
AF490259.3	1571	-0	-0	-0
AF490259.3	1572	-0	-0	-0
AF490259.3	1573	-0	-0	-0
AF490259.3	1574	-0	-0	-0
AF490259.3	1575	-0	-0	-0
AF490259.3	1576	-0	-0	-0
AF490259.3	1577	-0	-0	-0
AF490259.3	1578	-0	-0	-0
AF490259.3	1579	-0	-0	-0
AF490259.3	1580	-0	-0	-0
AF490259.3	1581	-0	-0	-0
AF490259.3	1582	-0	-0	-0
AF490259.3	1583	-0	-0	-0
AF490259.3	1584	-0	-0	-0
AF490259.3	1585	-0	-0	-0
AF490259.3	1586	-0	-1	-0
AF490259.3	1587	-0	-1	-0
AF490259.3	1588	-0	-1	-0
AF490259.3	1589	-0	-1	-0
AF490259.3	1590	-0	-1	-0
AF490259.3	1591	-0	-1	-0
AF490259.3	1592	-0	-1	-0
AF490259.3	1593	-0	-1	-0
AF490259.3	1594	-0	-1	-0
AF490259.3	1595	-1	-9	-0
AF490259.3	1596	-1	-9	-0
AF490259.3	1597	-1	-9	-0
AF490259.3	1598	-1	-9	-0
AF490259.3	1599	-1	-9	-0
AF490259.3	1600	-1	-9	-0
AF490259.3	1601	-1	-9	-0
AF490259.3	1602	-1	-9	-0
AF490259.3	1603	-1	-9	-0
AF490259.3	1604	-1	-9	-0
AF490259.3	1605	-1	-9	-0
AF490259.3	1606	-1	-9	-0
AF490259.3	1607	-1	-9	-0
AF490259.3	1608	-1	-9	-0
AF490259.3	1609	-1	-9	-0
AF490259.3	1610	-1	-9	-0
AF490259.3	1611	-1	-9	-0
AF490259.3	1612	-1	-9	-0
AF490259.3	1613	-1	-9	-0
AF490259.3	1614	-1	-9	-0
AF490259.3	1615	-1	-9	-0
AF490259.3	1616	-1	-9	-0
AF490259.3	1617	-1	-9	-0
AF490259.3	1618	-1	-9	-0
AF490259.3	1619	-1	-9	-0
AF490259.3	1620	-1	-9	-0
AF490259.3	1621	-1	-9	-0
AF490259.3	1622	-1	-9	-0
AF490259.3	1623	-1	-9	-0
AF490259.3	1624	-1	-9	-0
AF490259.3	1625	-1	-9	-0
AF490259.3	1626	-1	-9	-0
AF490259.3	1627	-1	-9	-0
AF490259.3	1628	-1	-9	-0
AF490259.3	1629	-1	-9	-0
AF490259.3	1630	-1	-9	-0
AF490259.3	1631	-1	-9	-0
AF490259.3	1632	-1	-9	-0
AF490259.3	1633	-1	-9	-0
AF490259.3	1634	-1	-9	-0
AF490259.3	1635	-1	-9	-0
AF490259.3	1636	-1	-9	-0
AF490259.3	1637	-1	-9	-0
AF490259.3	1638	-1	-9	-0
AF490259.3	1639	-1	-9	-0
AF490259.3	1640	-1	-9	-0
AF490259.3	1641	-1	-9	-0
AF490259.3	1642	-1	-9	-0
AF490259.3	1643	-1	-9	-0
AF490259.3	1644	-1	-9	-0
AF490259.3	1645	-1	-9	-0
AF490259.3	1646	-1	-9	-0
AF490259.3	1647	-1	-9	-0
AF490259.3	1648	-1	-9	-0
AF490259.3	1649	-1	-9	-0
AF490259.3	1650	-1	-9	-0
AF490259.3	1651	-1	-9	-0
AF490259.3	1652	-1	-9	-0
AF490259.3	1653	-1	-9	-0
AF490259.3	1654	-1	-9	-0
AF490259.3	1655	-1	-9	-0
AF490259.3	1656	-1	-9	-0
AF490259.3	1657	-1	-9	-0
AF490259.3	1658	-1	-9	-0
AF490259.3	1659	-1	-9	-0
AF490259.3	1660	-0	-8	-0
AF490259.3	1661	-0	-0	-0
AF490259.3	1662	-0	-0	-0
AF490259.3	1663	-0	-0	-0
AF490259.3	1664	-0	-0	-0
AF490259.3	1665	-0	-0	-0
AF490259.3	1666	-0	-0	-0
AF490259.3	1667	-0	-0	-0
AF490259.3	1668	-0	-0	-0
AF490259.3	1669	-0	-0	-0
AF490259.3	1670	-0	-0	-0
AF490259.3	1671	-0	-0	-0
AF490259.3	1672	-0	-0	-0
AF490259.3	1673	-0	-0	-0
AF490259.3	1674	-0	-0	-0
AF490259.3	1675	-0	-0	-0
AF490259.3	1676	-0	-0	-0
AF490259.3	1677	-0	-0	-0
AF490259.3	1678	-0	-0	-0
AF490259.3	1679	-0	-0	-0
AF490259.3	1680	-0	-0	-0
AF490259.3	1681	-0	-0	-0
AF490259.3	1682	-0	-0	-0
AF490259.3	1683	-0	-0	-0
AF490259.3	1684	-0	-0	-0
AF490259.3	1685	-0	-0	-0
AF490259.3	1686	-0	-0	-0
AF490259.3	1687	-0	-0	-0
AF490259.3	1688	-0	-0	-0
AF490259.3	1689	-0	-0	-0
AF490259.3	1690	-0	-0	-0
AF490259.3	1691	-0	-0	-0
AF490259.3	1692	-0	-0	-0
AF490259.3	1693	-0	-0	-0
AF490259.3	1694	-0	-0	-0
AF490259.3	1695	-0	-0	-0
AF490259.3	1696	-0	-0	-0
AF490259.3	1697	-0	-0	-0
AF490259.3	1698	-0	-0	-0
AF490259.3	1699	-0	-0	-0
AF490259.3	1700	-0	-0	-0
AF490259.3	1701	-0	-0	-0
AF490259.3	1702	-0	-0	-0
AF490259.3	1703	-0	-0	-0
AF490259.3	1704	-0	-0	-0
AF490259.3	1705	-0	-0	-0
AF490259.3	1706	-0	-0	-0
AF490259.3	1707	-0	-0	-0
AF490259.3	1708	-0	-0	-0
AF490259.3	1709	-0	-0	-0
AF490259.3	1710	-0	-0	-0
AF490259.3	1711	-0	-0	-0
AF490259.3	1712	-0	-0	-0
AF490259.3	1713	-0	-0	-0
AF490259.3	1714	-0	-0	-0
AF490259.3	1715	-0	-0	-0
AF490259.3	1716	-0	-0	-0
AF490259.3	1717	-0	-0	-0
AF490259.3	1718	-0	-0	-0
AF490259.3	1719	-0	-0	-0
AF490259.3	1720	-0	-0	-0
AF490259.3	1721	-0	-0	-0
AF490259.3	1722	-0	-0	-0
AF490259.3	1723	-0	-0	-0
AF490259.3	1724	-0	-0	-0
AF490259.3	1725	-0	-0	-0
AF490259.3	1726	-0	-0	-0
AF490259.3	1727	-0	-0	-0
AF490259.3	1728	-0	-0	-0
AF490259.3	1729	-0	-0	-0
AF490259.3	1730	-0	-0	-0
AF490259.3	1731	-0	-0	-0
AF490259.3	1732	-0	-0	-0
AF490259.3	1733	-0	-0	-0
AF490259.3	1734	-0	-0	-0
AF490259.3	1735	-0	-0	-0
AF490259.3	1736	-0	-0	-0
AF490259.3	1737	-0	-0	-0
AF490259.3	1738	-0	-0	-0
AF490259.3	1739	-0	-0	-0
AF490259.3	1740	-0	-0	-0
AF490259.3	1741	-0	-0	-0
AF490259.3	1742	-0	-0	-0
AF490259.3	1743	-0	-0	-0
AF490259.3	1744	-0	-0	-0
AF490259.3	1745	-0	-0	-0
AF490259.3	1746	-0	-0	-0
AF490259.3	1747	-0	-0	-0
AF490259.3	1748	-0	-0	-0
AF490259.3	1749	-0	-0	-0
AF490259.3	1750	-0	-0	-0
AF490259.3	1751	-0	-0	-0
AF490259.3	1752	-0	-0	-0
AF490259.3	1753	-0	-0	-0
AF490259.3	1754	-0	-0	-0
AF490259.3	1755	-0	-0	-0
AF490259.3	1756	-0	-0	-0
AF490259.3	1757	-0	-0	-0
AF490259.3	1758	-0	-0	-0
AF490259.3	1759	-0	-0	-0
AF490259.3	1760	-0	-0	-0
AF490259.3	1761	-0	-0	-0
AF490259.3	1762	-0	-0	-0
AF490259.3	1763	-0	-0	-0
AF490259.3	1764	-0	-0	-0
AF490259.3	1765	-0	-0	-0
AF490259.3	1766	-0	-0	-0
AF490259.3	1767	-0	-0	-0
AF490259.3	1768	-0	-0	-0
AF490259.3	1769	-0	-0	-0
AF490259.3	1770	-0	-0	-0
AF490259.3	1771	-0	-0	-0
AF490259.3	1772	-0	-0	-0
AF490259.3	1773	-0	-0	-0
AF490259.3	1774	-0	-0	-0
AF490259.3	1775	-0	-0	-0
AF490259.3	1776	-0	-0	-0
AF490259.3	1777	-0	-0	-0
AF490259.3	1778	-0	-0	-0
AF490259.3	1779	-0	-0	-0
AF490259.3	1780	-0	-0	-0
AF490259.3	1781	-0	-0	-0
AF490259.3	1782	-0	-0	-0
AF490259.3	1783	-0	-0	-0
AF490259.3	1784	-0	-0	-0
AF490259.3	1785	-0	-0	-0
AF490259.3	1786	-0	-0	-0
AF490259.3	1787	-0	-0	-0
AF490259.3	1788	-0	-0	-0
AF490259.3	1789	-0	-0	-0
AF490259.3	1790	-0	-0	-0
AF490259.3	1791	-0	-0	-0
AF490259.3	1792	-0	-0	-0
AF490259.3	1793	-0	-0	-0
AF490259.3	1794	-0	-0	-0
AF490259.3	1795	-0	-0	-0
AF490259.3	1796	-0	-0	-0
AF490259.3	1797	-0	-0	-0
AF490259.3	1798	-0	-0	-0
AF490259.3	1799	-0	-0	-0
AF490259.3	1800	-0	-0	-0
AF490259.3	1801	-0	-0	-0
AF490259.3	1802	-0	-0	-0
AF490259.3	1803	-0	-0	-0
AF490259.3	1804	-0	-0	-0
AF490259.3	1805	-0	-0	-0
AF490259.3	1806	-0	-0	-0
AF490259.3	1807	-0	-0	-0
AF490259.3	1808	-0	-0	-0
AF490259.3	1809	-0	-0	-0
AF490259.3	1810	-0	-0	-0
AF490259.3	1811	-0	-0	-0
AF490259.3	1812	-0	-0	-0
AF490259.3	1813	-0	-0	-0
AF490259.3	1814	-0	-0	-0
AF490259.3	1815	-0	-0	-0
AF490259.3	1816	-0	-0	-0
AF490259.3	1817	-0	-0	-0
AF490259.3	1818	-0	-0	-0
AF490259.3	1819	-0	-0	-0
AF490259.3	1820	-0	-0	-0
AF490259.3	1821	-0	-0	-0
AF490259.3	1822	-0	-0	-0
AF490259.3	1823	-0	-0	-0
AF490259.3	1824	-0	-0	-0
AF490259.3	1825	-0	-0	-0
AF490259.3	1826	-0	-0	-0
AF490259.3	1827	-0	-0	-0
AF490259.3	1828	-0	-0	-0
AF490259.3	1829	-0	-0	-0
AF490259.3	1830	-0	-0	-0
AF490259.3	1831	-0	-0	-0
AF490259.3	1832	-0	-0	-0
AF490259.3	1833	-0	-0	-0
AF490259.3	1834	-0	-0	-0
AF490259.3	1835	-0	-0	-0
AF490259.3	1836	-0	-0	-0
AF490259.3	1837	-0	-0	-0
AF490259.3	1838	-0	-0	-0
AF490259.3	1839	-0	-0	-0
AF490259.3	1840	-0	-0	-0
AF490259.3	1841	-0	-0	-0
AF490259.3	1842	-0	-0	-0
AF490259.3	1843	-0	-0	-0
AF490259.3	1844	-0	-0	-0
AF490259.3	1845	-0	-0	-0
AF490259.3	1846	-0	-0	-0
AF490259.3	1847	-0	-0	-0
AF490259.3	1848	-0	-0	-0
AF490259.3	1849	-0	-0	-0
AF490259.3	1850	-0	-0	-0
AF490259.3	1851	-0	-0	-0
AF490259.3	1852	-0	-0	-0
AF490259.3	1853	-0	-0	-0
AF490259.3	1854	-0	-0	-0
AF490259.3	1855	-0	-0	-0
AF490259.3	1856	-0	-0	-0
AF490259.3	1857	-0	-0	-0
AF490259.3	1858	-0	-0	-0
AF490259.3	1859	-0	-0	-0
AF490259.3	1860	-0	-0	-0
AF490259.3	1861	-0	-0	-0
AF490259.3	1862	-0	-0	-0
AF490259.3	1863	-0	-0	-0
AF490259.3	1864	-0	-0	-0
AF490259.3	1865	-0	-0	-0
AF490259.3	1866	-0	-0	-0
AF490259.3	1867	-0	-0	-0
AF490259.3	1868	-0	-0	-0
AF490259.3	1869	-0	-0	-0
AF490259.3	1870	-0	-0	-0
AF490259.3	1871	-0	-0	-0
AF490259.3	1872	-0	-0	-0
AF490259.3	1873	-0	-0	-0
AF490259.3	1874	-0	-0	-0
AF490259.3	1875	-0	-0	-0
AF490259.3	1876	-0	-0	-0
AF490259.3	1877	-0	-0	-0
AF490259.3	1878	-0	-0	-0
AF490259.3	1879	-0	-0	-0
AF490259.3	1880	-0	-0	-0
AF490259.3	1881	-0	-0	-0
AF490259.3	1882	-0	-0	-0
AF490259.3	1883	-0	-0	-0
AF490259.3	1884	-0	-0	-0
AF490259.3	1885	-0	-0	-0
AF490259.3	1886	-0	-0	-0
AF490259.3	1887	-0	-0	-0
AF490259.3	1888	-0	-0	-0
AF490259.3	1889	-0	-0	-0
AF490259.3	1890	-0	-0	-0
AF490259.3	1891	-0	-0	-0
AF490259.3	1892	-0	-0	-0
AF490259.3	1893	-0	-0	-0
AF490259.3	1894	-0	-0	-0
AF490259.3	1895	-0	-0	-0
AF490259.3	1896	-0	-0	-0
AF490259.3	1897	-0	-0	-0
AF490259.3	1898	-0	-0	-0
AF490259.3	1899	-0	-0	-0
AF490259.3	1900	-0	-0	-0
AF490259.3	1901	-0	-0	-0
AF490259.3	1902	-0	-0	-0
AF490259.3	1903	-0	-0	-0
AF490259.3	1904	-0	-0	-0
AF490259.3	1905	-0	-0	-0
AF490259.3	1906	-0	-0	-0
AF490259.3	1907	-0	-0	-0
AF490259.3	1908	-0	-0	-0
AF490259.3	1909	-0	-0	-0
AF490259.3	1910	-0	-0	-0
AF490259.3	1911	-0	-0	-0
AF490259.3	1912	-0	-0	-0
AF490259.3	1913	-0	-0	-0
AF490259.3	1914	-0	-0	-0
AF490259.3	1915	-0	-0	-0
AF490259.3	1916	-0	-0	-0
AF490259.3	1917	-0	-0	-0
AF490259.3	1918	-0	-0	-0
AF490259.3	1919	-0	-0	-0
AF490259.3	1920	-0	-0	-0
AF490259.3	1921	-0	-0	-0
AF490259.3	1922	-0	-0	-0
AF490259.3	1923	-0	-0	-0
AF490259.3	1924	-0	-0	-0
AF490259.3	1925	-0	-0	-0
AF490259.3	1926	-0	-0	-0
AF490259.3	1927	-0	-0	-0
AF490259.3	1928	-0	-0	-0
AF490259.3	1929	-0	-0	-0
AF490259.3	1930	-0	-0	-0
AF490259.3	1931	-0	-0	-0
AF490259.3	1932	-0	-0	-0
AF490259.3	1933	-0	-0	-0
AF490259.3	1934	-0	-0	-0
AF490259.3	1935	-0	-0	-0
AF490259.3	1936	-0	-0	-0
AF490259.3	1937	-0	-0	-0
AF490259.3	1938	-0	-0	-0
AF490259.3	1939	-0	-0	-0
AF490259.3	1940	-0	-0	-0
AF490259.3	1941	-0	-0	-0
AF490259.3	1942	-0	-0	-0
AF490259.3	1943	-0	-0	-0
AF490259.3	1944	-0	-0	-0
AF490259.3	1945	-0	-0	-0
AF490259.3	1946	-0	-0	-0
AF490259.3	1947	-0	-0	-0
AF490259.3	1948	-0	-0	-0
AF490259.3	1949	-0	-0	-0
AF490259.3	1950	-0	-0	-0
AF490259.3	1951	-0	-0	-0
AF490259.3	1952	-0	-0	-0
AF490259.3	1953	-0	-0	-0
AF490259.3	1954	-0	-0	-0
AF490259.3	1955	-0	-0	-0
AF490259.3	1956	-0	-0	-0
AF490259.3	1957	-0	-0	-0
AF490259.3	1958	-0	-0	-0
AF490259.3	1959	-0	-0	-0
AF490259.3	1960	-0	-0	-0
AF490259.3	1961	-0	-0	-0
AF490259.3	1962	-0	-0	-0
AF490259.3	1963	-0	-0	-0
AF490259.3	1964	-0	-0	-0
AF490259.3	1965	-0	-0	-0
AF490259.3	1966	-0	-0	-0
AF490259.3	1967	-0	-0	-0
AF490259.3	1968	-0	-0	-0
AF490259.3	1969	-0	-0	-0
AF490259.3	1970	-0	-0	-0
AF490259.3	1971	-0	-0	-0
AF490259.3	1972	-0	-0	-0
AF490259.3	1973	-0	-0	-0
AF490259.3	1974	-0	-0	-0
AF490259.3	1975	-0	-0	-0
AF490259.3	1976	-0	-0	-0
AF490259.3	1977	-0	-0	-0
AF490259.3	1978	-0	-0	-0
AF490259.3	1979	-0	-0	-0
AF490259.3	1980	-0	-0	-0
AF490259.3	1981	-0	-0	-0
AF490259.3	1982	-0	-0	-0
AF490259.3	1983	-0	-0	-0
AF490259.3	1984	-0	-0	-0
AF490259.3	1985	-0	-0	-0
AF490259.3	1986	-0	-0	-0
AF490259.3	1987	-0	-0	-0
AF490259.3	1988	-0	-0	-0
AF490259.3	1989	-0	-0	-0
AF490259.3	1990	-0	-0	-0
AF490259.3	1991	-0	-0	-0
AF490259.3	1992	-0	-0	-0
AF490259.3	1993	-0	-0	-0
AF490259.3	1994	-0	-0	-0
AF490259.3	1995	-0	-0	-0
AF490259.3	1996	-0	-0	-0
AF490259.3	1997	-0	-0	-0
AF490259.3	1998	-0	-0	-0
AF490259.3	1999	-0	-0	-0
[truncated: 9,813 more rows]
